# Supplementary material for: A hybrid stochastic model of the budding yeast cell cycle
Source: NPJ Syst Biol Appl. 2020 Mar 27;6:7. doi: 10.1038/s41540-020-0126-z (PMC7101447; doi:10.1038/s41540-020-0126-z)
Supplement: Supplementary file 3 — Supp Code [file 41540_2020_126_MOESM3_ESM.zip]

Archive with 36 entries (27 files):
- Supplementary File/
- Supplementary File/Supplementary_Code/
- Supplementary File/Supplementary_Code/FORTRAN_Code/
- Supplementary File/Supplementary_Code/FORTRAN_Code/Data/
- Supplementary File/Supplementary_Code/FORTRAN_Code/LS/
- Supplementary File/Supplementary_Code/FORTRAN_Code/LS/cell_lsodar
- Supplementary File/Supplementary_Code/FORTRAN_Code/LS/main.f90
- Supplementary File/Supplementary_Code/FORTRAN_Code/LS/Makefile
- Supplementary File/Supplementary_Code/FORTRAN_Code/LS/modSimulate.f90
- Supplementary File/Supplementary_Code/FORTRAN_Code/LS/modSolver.f90
- Supplementary File/Supplementary_Code/FORTRAN_Code/LS/opkda1.f
- Supplementary File/Supplementary_Code/FORTRAN_Code/LS/opkda2.f
- Supplementary File/Supplementary_Code/FORTRAN_Code/LS/opkdmain.f
- Supplementary File/Supplementary_Code/FORTRAN_Code/LS/README.txt
- Supplementary File/Supplementary_Code/FORTRAN_Code/Sys/
- Supplementary File/Supplementary_Code/FORTRAN_Code/Sys/modCellData.f90
- Supplementary File/Supplementary_Code/FORTRAN_Code/Sys/modEvents.f90
- Supplementary File/Supplementary_Code/FORTRAN_Code/Sys/modHelper.f90
- Supplementary File/Supplementary_Code/FORTRAN_Code/Sys/modPar.f90
- Supplementary File/Supplementary_Code/FORTRAN_Code/Sys/modRand.f90
- Supplementary File/Supplementary_Code/FORTRAN_Code/Sys/modSys.f90
- Supplementary File/Supplementary_Code/FORTRAN_Code/Sys/_dropbox(1).attr
- Supplementary File/Supplementary_Code/FORTRAN_Code/Sys/_dropbox.attr
- Supplementary File/Supplementary_Code/FORTRAN_Code/Sys/_modHelper.f90(1).swp
- Supplementary File/Supplementary_Code/FORTRAN_Code/Sys/_modHelper.f90.swp
- Supplementary File/Supplementary_Code/MATLAB_Code/
- Supplementary File/Supplementary_Code/MATLAB_Code/Analysis_code/
- Supplementary File/Supplementary_Code/MATLAB_Code/Analysis_code/cal_population.m
- Supplementary File/Supplementary_Code/MATLAB_Code/Analysis_code/checkStatistic.m
- Supplementary File/Supplementary_Code/MATLAB_Code/Analysis_code/G.m
- Supplementary File/Supplementary_Code/MATLAB_Code/_dropbox.attr
- Supplementary File/Supplementary_Source_tex/
- Supplementary File/Supplementary_Source_tex/events.pdf
- Supplementary File/Supplementary_Source_tex/main.tex
- Supplementary File/Supplementary_Source_tex/olplainarticle.cls
- Supplementary File/Supplementary_Source_tex/sample.bib
