# Supplementary material for: A hybrid stochastic model of the budding yeast cell cycle
Source: NPJ Syst Biol Appl. 2020 Mar 27;6:7. doi: 10.1038/s41540-020-0126-z (PMC7101447; doi:10.1038/s41540-020-0126-z)
Supplement: Supplementary file 3 — Supp Code [file 41540_2020_126_MOESM3_ESM.zip › Supplementary File/Supplementary_Code/FORTRAN_Code/LS/main.f90]

!     "A Hybrid Stochastic Model of the Budding Yeast Cell Cycle"
!	M. Ahmadian, J. Peccoud, JJ. Tyson and Yang Cao
      
!       ---------------------------------------------------------------
!       CREATED BY: Mansooreh Ahmadian, 
!	Address: Department of Computer Science, Virginia Tech, Blacksburg, Virginia, USA
!	Email: amadian@vt.edu 
!       ---------------------------------------------------------------
!       

!   This code simulate a budding yeast cell cycle by including 45 proteins (in ODE regiem)
!   and 19 mRNAs (in SSA regeim). This code tracks the stochastic evolution of both daughter
!	and mother cells in seperate queues and picks up the cell which was born earlieast for
!	next round of simulation.
!       
!	If any cell fails to progress through different phases of the cell cycle and divide
!	successfully, we consider the cell dead and disregard it. Wild-type cells on media
!	with different growth rates (glucose, galactose, and raffinose) as well as 122 mutant
!	strains are simulated.
!	It take about 15 minutes to generate over 10,000 population of wild-type cells
!	in glucose by running this code. 
!       ---------------------------------------------------------------
!	

	

program main
  Use system, only: init_system
  use solver, only: init_solver_parameters
  use rand
  use helper, only: set_evn
  use simulation
  !use parameters

  implicit none 

  !====Read Input====
  call set_evn()

  !====Allocate Memory====
  call allocate_buffer()

  !====Initialize====
  call init_random_seed()
  call init_system()
  call init_solver_parameters()

  !====Main Loop====
  call simulate()

  !====Record Results====
  call write_file()

  !====Deallocate Memory====
  call deallocate_parameters()
  call deallocate_buffer()

end program main
