# Supplementary material for: A hybrid stochastic model of the budding yeast cell cycle
Source: NPJ Syst Biol Appl. 2020 Mar 27;6:7. doi: 10.1038/s41540-020-0126-z (PMC7101447; doi:10.1038/s41540-020-0126-z)
Supplement: Supplementary file 3 — Supp Code [file 41540_2020_126_MOESM3_ESM.zip › Supplementary File/Supplementary_Code/FORTRAN_Code/LS/Makefile]

############################################################################
#
##  Module:          Makefile
#
##  Purpose:         Top-level Makefile
#
##  Creation date:   Nov 27, 2015
#
##  Modified:
#
##  Send bug reports, comments or suggestions to 
#
#############################################################################
#~~~> gfortran (GNU FORTRAN Compiler)
export FC = gfortran
export FFLAGS = -cpp  -ffree-line-length-none -O3


vpath %.f90 ../Sys
OUTNAME = cell_lsodar

default: driver clean

opkda1.o: opkda1.f
	$(FC) $(FFLAGS) -c $<

opkda2.o: opkda2.f
	$(FC) $(FFLAGS) -c $<

opkdmain.o: opkdmain.f
	$(FC) $(FFLAGS) -c $<

#dlsodar.o: opkda1.o opkda2.o opkdmain.o
#	$(FC) $(FFLAGS) -c $<

modRand.o: modRand.f90
	$(FC) $(FFLAGS) -c $<

modPar.o: modPar.f90
	$(FC) $(FFLAGS) -c $<

modCellData.o: modCellData.f90 modPar.o
	$(FC) $(FFLAGS) -c $<

modSys.o: modSys.f90 modPar.o 
	$(FC) $(FFLAGS) -c $<

modEvents.o: modEvents.f90 modPar.o modSys.o modRand.o
	$(FC) $(FFLAGS) -c $<

modSolver.o: modSolver.f90 
	$(FC) $(FFLAGS) -c $< 

modHelper.o: modHelper.f90 
	$(FC) $(FFLAGS) -c $< 

modSimulate.o: modSimulate.f90 modHelper.o modEvents.o modSolver.o modCellData.o
	$(FC) $(FFLAGS) -c $<

main.o: main.f90 modRand.o modPar.o modSys.o modEvents.o modSolver.o modHelper.o modSimulate.o
	$(FC) $(FFLAGS) -c $< 


default: driver

driver: main.o modRand.o modPar.o modSys.o modEvents.o modSolver.o opkda1.o opkda2.o opkdmain.o modHelper.o modSimulate.o modCellData.o
	$(FC) $(FFLAGS) -o $(OUTNAME) $< modRand.o modPar.o modSys.o modEvents.o modSolver.o opkda1.o opkda2.o opkdmain.o modHelper.o modCellData.o modSimulate.o

purge:  clean

clean:
	rm -f *~ *.o *.mod
	rm -f driver
help:
	@$(ECHO) "usage: make ?"
