# Supplementary material for: A hybrid stochastic model of the budding yeast cell cycle
Source: NPJ Syst Biol Appl. 2020 Mar 27;6:7. doi: 10.1038/s41540-020-0126-z (PMC7101447; doi:10.1038/s41540-020-0126-z)
Supplement: Supplementary file 3 — Supp Code [file 41540_2020_126_MOESM3_ESM.zip › Supplementary File/Supplementary_Code/FORTRAN_Code/LS/modSimulate.f90]

module simulation
  use helper
  use events
  use solver
  use cellData
  implicit none

  logical:: sim_mother = .false.
  logical:: successful 
  integer:: root, bud_check, ctime,time_up
  double precision:: ts, random, td, tp,te
  type(cell_queue) :: mother_queue, daughter_queue
  
contains

  subroutine simulate()
    double precision:: cycle_num = 0.0
    double precision:: fail_num  = 0.0
    double precision:: step = 1.0
time_up = 0
    call init_cell_queue(mother_queue)
    call init_cell_queue(daughter_queue)
    call init_env_queue(daughter_queue)
    !call init_env_queue(mother_queue)

    do while ((.not. is_empty(mother_queue)) .or. (.not. is_empty(daughter_queue)))       
       ! switch cell queue
       sim_mother = .not. sim_mother

       ! ---- Load a Cell ----
       if (sim_mother .and. (.not. is_empty(mother_queue))) then
          call queue_pop(mother_queue, ts, y)                 
       elseif ((.not. sim_mother) .and. (.not. is_empty(daughter_queue))) then
          call queue_pop(daughter_queue, ts, y)       
       else
          cycle
       end if

       cycle_num = cycle_num + 1

       ! --- Init State ---- 
	      
       td = ts
       te = ts + step
       tp = ts + max_period
       bud_check = 0
       successful = .true.
       call init_events()
       call random_number(random)
       y(slow) = log(random)     

       y_old = y
       y_avg = 0.0

       ! ---- Simulate ----
       do while (.true.)  
          istate = 1
          jroot  = 0        
          call integrate(ts, te, istate, jroot)          

          if (istate == 2) then

            
 	     if (ts >= tp .or. y(1) .gt. 15)then
                successful = .false.
		!print *, 'The cycle is too long'! or the cell is too big:both dead'
		time_up = time_up+1
		!print *,time_up
             else
                te = ts + step
                y_avg = y_avg + (y+y_old)/2 * step
                y_old = y

!print *,ts!!!!!!!!!!!!!!!+++++++++++++++++++++++++++++++++++++++++++++++++++++++++++++++++++++++++++
call record_average_pop()!++++++++++++++++++++++++++++++++++++++++++++++++++++++++++++++++++++++++

             end if
          elseif (istate == 3) then
             do root = 1, event_num                
                if (jroot(root) == 0) cycle

                ! cell division
                if (root == DIVIDE_SIGN ) then
                   if (bud_check == 1 ) then
 			
                      div_time = ts - td
                      div_mass = y(1)
		    
                   else 
                      !print *, 'Budding zero or multiple times '
                      successful = .false.
                   end if               
                ! G1 time
                elseif (root == BUD_SIGN) then                    
                   bud_check = bud_check + 1
                   g1_time = ts - td                 
                end if

                call handle_events(root)
                exit                                     
             end do
          else
             successful = .false.
             print *, 'istate = ', istate
             exit
          end if

          ! A cell die
          if (.not. successful) then
             ctime = ceiling(td) + 1
             cell_incr(ctime) = cell_incr(ctime) - 1
             fail_num = fail_num + 1
             exit
          end if

          ! A successful division
          if (root == DIVIDE_SIGN) then
             if (sim_mother) then
                call record_mother()
             else
                call record_daughter()
             end if
             
             !y_avg = y_avg/div_time
             !call record_average_pop()

             ctime = ceiling(ts) + 1
             if (ctime <= sim_time) then
                cell_incr(ctime) = cell_incr(ctime) + 1
                call queue_push(mother_queue,   ts, y_mother)
                call queue_push(daughter_queue, ts, y_daughter)
             end if
             exit
          end if

       end do ! finish a cell simulation

    end do

    print *, 'Cycle Num    ', cycle_num
    print *, 'Success Rate ', (cycle_num-fail_num)/cycle_num
  end subroutine simulate


  subroutine init_env_queue(queue)
    implicit none
    integer:: i
    integer:: init_num = 2500  !Initial number of cell, for WT,  set it to 1 and for mutants to 1000
    type(cell_queue) :: queue

    if (CELL_TYPE == CELL_GA) then
       call init_population_galactose()
    elseif (CELL_TYPE == CELL_GL) then
       call init_population_glucose()
    else 
       call init_population_raffinose()
    end if

    do i = 1, init_num
       call queue_push(queue, 0.0D0, y)
    end do

    ! population at initial time 0.0
    cell_incr(1) = init_num
  end subroutine init_env_queue

end module simulation
