# Supplementary material for: A hybrid stochastic model of the budding yeast cell cycle
Source: NPJ Syst Biol Appl. 2020 Mar 27;6:7. doi: 10.1038/s41540-020-0126-z (PMC7101447; doi:10.1038/s41540-020-0126-z)
Supplement: Supplementary file 3 — Supp Code [file 41540_2020_126_MOESM3_ESM.zip › Supplementary File/Supplementary_Code/FORTRAN_Code/LS/README.txt]

    To run the code the following arguments are needed:
    1- for how long you need to run the simulation, 2- on which medium the cell grows and 3- which mutant strain you want to simulate.
    For instance, to simulate GAL-CLN3 (mutant # 9) in galactose for 300 minutes time span we type: >./cell_lsodar 300 ga 9
    It takes about 15 minutes to generate sufficiently large population of WT cells.
    
    We use a queue array to record cell id numbers at specified time points. There are two queues separately for mother and daughter cells.
    During the simulation, states of mother cells and daughter cells are popped out from corresponding queues in sequence and used as initial
    values for the next round of simulation. If a cell divides successfully before the simulation end time, the cell number increases by
    one, and the states of two new-born cells are pushed into corresponding queues.
    
    The conversion of the parameters from concentration-based model into population-based model is done in the module related to
    parameters in "modPar.f90". The difference in the values listed in the supplementary data and the code is due to the fact that in the code
    we start with original parameters from deterministic model and then we convert them so that we have access to the different component if
    any tuning is required. This means after conversion the parameters in the code will be the same as the parameters in supplementary text.
    
    For WT cells start with a single cell and run the code for 1300 min to generate over 8000 population. For mutant cells however, start
    the simulation with 1000 cells initially and run the simulation for 600 minutes. It is more convenient to gather sufficiently large
    population of simulated cells. This can be set in line 148 in "modSimulate.f90"
