# Supplementary material for: A hybrid stochastic model of the budding yeast cell cycle
Source: NPJ Syst Biol Appl. 2020 Mar 27;6:7. doi: 10.1038/s41540-020-0126-z (PMC7101447; doi:10.1038/s41540-020-0126-z)
Supplement: Supplementary file 3 — Supp Code [file 41540_2020_126_MOESM3_ESM.zip › Supplementary File/Supplementary_Code/FORTRAN_Code/Sys/modCellData.f90]

module cellData
  use parameters, only: proteinNum, rnaNum
  implicit none

  integer, parameter:: array_len = proteinNum + rnaNum

  type :: cell_data
     double precision:: division_time
     double precision:: pop(array_len)
     type(cell_data), pointer:: pnext => null()
  end type cell_data

  type:: cell_queue
     type(cell_data), pointer:: head => null()
     type(cell_data), pointer:: tail => null()
  end type cell_queue

contains

  subroutine init_cell_queue(queue)
    implicit none
    type(cell_queue):: queue

    nullify(queue%head)
    nullify(queue%tail)   
  end subroutine init_cell_queue
  
  logical function is_empty(queue) 
    type(cell_queue), intent(in):: queue
    is_empty = .not. associated(queue%head)
    return
  end function is_empty

  subroutine queue_push(queue, t, y)
    implicit none
    double precision, intent(in):: t
    double precision, intent(in):: y(array_len+1)
    type(cell_queue):: queue
    integer:: err

    if (.not. associated(queue%head)) then
       allocate(queue%head, stat=err)
       queue%tail => queue%head
    else
       allocate(queue%tail%pnext, stat=err)
       queue%tail => queue%tail%pnext
    end if

    if (err /= 0) then
       print *, 'Out of memory!'
       stop
    end if    

    queue%tail%division_time    = t
    queue%tail%pop(1:array_len) = y(1:array_len)
    nullify(queue%tail%pnext)
  end subroutine queue_push

  subroutine queue_pop(queue, t, y)
    implicit none
    double precision, intent(out):: t
    double precision, intent(out):: y(array_len+1)
    type(cell_queue):: queue
    type(cell_data), pointer:: p 

    if (is_empty(queue)) then
       print *, 'Queue is empty!'
       return
    end if

    p => queue%head
    queue%head => p%pnext
    t              = p%division_time
    y(1:array_len) = p%pop(1:array_len)
    deallocate(p)

    if (.not. associated(queue%head)) nullify(queue%tail)
  end subroutine queue_pop
  
end module cellData
