# Supplementary material for: A hybrid stochastic model of the budding yeast cell cycle
Source: NPJ Syst Biol Appl. 2020 Mar 27;6:7. doi: 10.1038/s41540-020-0126-z (PMC7101447; doi:10.1038/s41540-020-0126-z)
Supplement: Supplementary file 3 — Supp Code [file 41540_2020_126_MOESM3_ESM.zip › Supplementary File/Supplementary_Code/FORTRAN_Code/Sys/modEvents.f90]

module events
  use parameters
  use system

  !****************************
  !*                          *
  !* Event Related Parameters *
  !*                          *
  !****************************
  integer, parameter:: event_num = 8
  double precision, parameter:: event_thr = 100.0
  double precision, parameter:: clb2_dn = 0.2
  double precision, parameter:: DIVIDE_SIGN = 4, BUD_SIGN = 8

  logical:: divide
  logical:: clb2_g_k1, clbc_g_k2, ori_g_1, spn_g_1
  logical:: clb2_trg,  clbc_trg,  ori_trg, spn_trg

  double precision:: cnClb2, cnClb5, cnClbc
  double precision:: cnORI,  cnSPN,  cnBUD

  double precision:: clbc_thr, clb2_thr(3)
  double precision:: ori_thr, spn_thr, bud_thr

contains
  subroutine init_events()
    implicit none 


    !====ODE Parameters====
    kmad2 = kmad2_1
    kbub2 = kbub2_1
    klte1 = klte1_2

    !====Events Parameters====
    clb2_g_k1 = .false.
    clbc_g_k2 = .true.
    ori_g_1   = .true.
    spn_g_1   = .false.
    
    clb2_thr    = event_thr
    clb2_thr(3) = 0.0

    ori_thr = event_thr
    clbc_thr = 0.0
    spn_thr = 0.0
    bud_thr = 0.0
  end subroutine init_events


  subroutine event_func(ng, gout)
    implicit none 
    integer, intent(in):: ng  
    double precision, intent(inout):: gout(ng)
    double precision:: cnst   

    cnst = mass * cellConst
    cnClb5 = Clb5/(cClb5*cnst)
    cnClb2 = Clb2/(cClb2*cnst)
    cnORI  = ORI/(cORI*cnst)
    cnSPN  = SPN/(cSPN*cnst)
    cnBUD  = BUD/(cBUD*cnst)
    cnClbc = cnClb5 + cnClb2

    !====Slow====
    gout(1) = y(slow)
    !====Clbc====    
    gout(2) = cnClbc - Kez2    + clbc_thr    ! down to Kez2
    !====Clb2====
    gout(3) = cnClb2 - Kez     + clb2_thr(1) ! up   to Kez
    gout(4) = cnClb2 - Kez     + clb2_thr(2) ! down to Kez
    gout(5) = cnClb2 - clb2_dn + clb2_thr(3) ! down to thr
    !====ORI====
    gout(6) = cnORI - 1.0 + ori_thr
    !====SPN====
    gout(7) = cnSPN - 1.0 + spn_thr
    !====BUD====
    gout(8) = cnBUD - 1.0 + bud_thr
  end subroutine event_func

  subroutine handle_events(id)
    implicit none 
    integer, intent(in):: id
    double precision:: rand   

    divide   = .false.
    clb2_trg = .false.
    clbc_trg = .false.
    ori_trg  = .false.
    spn_trg  = .false.

    !=====Set Trigers and Threshold====
    if (id == 0) then !no reaction
       return
    elseif (id == 1) then !Slow Reaction
       call fire_slow_reaction()
       call random_number(rand)
       y(slow) = log(rand)
       return    
    elseif (id == 2) then !Clbc moves down across Kez2
       !clbc_g_k2 = .false.
       clbc_trg  = .true.      
       clbc_thr  = event_thr     
    elseif (id == 3) then !Clb2 moves up across Kez1
       clb2_g_k1 = .true.
       clb2_trg  = .true.
       clb2_thr(1) = event_thr      
    elseif (id == 4) then !Clb2 moves down across Kez1
       clb2_g_k1 = .false.
       clb2_trg  = .true.
       clb2_thr(2) = event_thr
       clb2_thr(3) = 0.0
       divide = .true.       
    elseif (id == 5) then !Clb2 moves down across down thr
       clb2_thr(3) = event_thr
       clb2_thr(1) = 0.0       
    elseif (id == 6) then !ORI moves up across 1.0
       ori_g_1 = .true.
       ori_trg = .true.
       ori_thr = event_thr     
    elseif (id == 7) then !SPN moves up across 1.0
       spn_g_1 = .true.
       spn_trg = .true.
       spn_thr = event_thr
       
       clb2_thr(2) = 0.0 !can divide
       !clbc_thr    = 0.0        
    elseif (id == 8) then
       bud_thr = event_thr     
    else
       print *, 'Wrong Event Id!'
    end if

    !====Cell Division====
    if (divide) then
       SPN = 0.0
       BUD = 0.0

       y_daughter(1:43) = y(1:43)*daughter_rate
       y_daughter(44:45) = y(44:45)*daughter_rate2
       y_mother   = y - y_daughter
       y_daughter( proteinNum+1:proteinNum+rnaNum) = nint( y_daughter( proteinNum+1:proteinNum+rnaNum ))
       y_mother( proteinNum+1:proteinNum+rnaNum)   = nint( y_mother( proteinNum+1:proteinNum+rnaNum ))

       !concentration doesn't change       
       clbc_thr = 0.0 !allow to reset ORI      
       bud_thr  = 0.0
       spn_thr  = 0.0       
       spn_g_1  = .false. 
       spn_trg  = .true.       
    end if

    !====Parameter Change====
    if (clbc_trg) then       
       ORI = 0.0
       ori_g_1 = .false.       
       ori_trg = .true.
       ori_thr = 0.0       
    end if

    if (ori_trg .or. spn_trg) then
       if (ori_g_1 .and. (.not. spn_g_1)) then          
          kmad2 = kmad2_1
          kbub2 = kbub2_1         
       else          
          kmad2 = kmad2_2
          kbub2 = kbub2_2         
       end if
    end if

    if (spn_trg .or. clb2_trg) then
       if (spn_g_1 .and. clb2_g_k1) then         
          klte1 = klte1_1        
       else          
          klte1 = klte1_2         
       end if
    end if

  end subroutine handle_events

end module events
