# Supplementary material for: A hybrid stochastic model of the budding yeast cell cycle
Source: NPJ Syst Biol Appl. 2020 Mar 27;6:7. doi: 10.1038/s41540-020-0126-z (PMC7101447; doi:10.1038/s41540-020-0126-z)
Supplement: Supplementary file 3 — Supp Code [file 41540_2020_126_MOESM3_ESM.zip › Supplementary File/Supplementary_Code/FORTRAN_Code/Sys/modHelper.f90]

module helper
  use parameters
  use system
  use events
  implicit none 

  integer:: d_count, m_count
  integer, parameter:: cyc_num = 50000
  integer, allocatable, dimension(:):: cell_incr

  double precision:: tout, sim_time
  double precision, allocatable, dimension(:):: d_csize, d_dtime, d_g1time
  double precision, allocatable, dimension(:):: m_csize, m_dtime, m_g1time

  double precision:: div_time, g1_time, div_mass
  character(len=50):: dfile_name, mfile_name, num_name, avg_name

  logical:: p_full 
  integer:: p_count
  double precision:: y_avg(sys_size), y_old(sys_size)
  double precision:: y_pop(10000, sys_size)
!double precision, intent(out)::te
!double precision, intent(inout)::te
  !******************
  !*                *
  !* Period Control *
  !*                *
  !******************
  double precision, parameter:: max_period = 500.0
  double precision, parameter:: sz_ms = cellSize/1.206!*************************************************************************************************

contains

  !**********************************
  !*                                *
  !* Allocate and Deallocate Spaces *
  !*                                *
  !**********************************
  subroutine allocate_buffer()
    implicit none
    integer:: err
    !~~~~==== Allocate Mother Memory ====~~~~
    allocate(m_csize(cyc_num), stat=err)
    call check_memory_err(err)

    allocate(m_dtime(cyc_num), stat=err)
    call check_memory_err(err)    

    allocate(m_g1time(cyc_num), stat=err)
    call check_memory_err(err)   

    !~~~~==== Allocate Daughter Memory ====~~~~
    allocate(d_csize(cyc_num), stat=err)
    call check_memory_err(err)    

    allocate(d_dtime(cyc_num), stat=err)
    call check_memory_err(err)   

    allocate(d_g1time(cyc_num), stat=err)
    call check_memory_err(err)   

    !~~~~==== Allocate Cell Increament Array ====~~~~
    allocate(cell_incr(ceiling(sim_time)+1), stat=err)
    call check_memory_err(err)
    cell_incr = 0
  end subroutine allocate_buffer

  subroutine deallocate_buffer()
    implicit none 
    deallocate(m_csize, m_dtime, m_g1time)
    deallocate(d_csize, d_dtime, d_g1time)
    deallocate(cell_incr)
  end subroutine deallocate_buffer

  subroutine check_memory_err(err)
    implicit none
    integer, intent(in):: err
    if (err .ne. 0) then
       print *, 'No enough memory!'
       stop
    end if        
  end subroutine check_memory_err

  !**********************************
  !*                                *
  !* Set Parameters of The System   *
  !*                                *
  !**********************************  
  subroutine set_evn()
    implicit none 
    integer:: i = 0
    character(len=30):: buffer, path, evn

    ! read simulation time
    call getarg(1, buffer)
    read(buffer, *) sim_time
    if (sim_time <= 0.0) then
       print *, 'Simulation time is non-positive!'
       stop
    end if

    ! set culture
    call getarg(2, buffer)
    call to_lower(buffer)
    if (buffer == 'gl') then
       CELL_TYPE = CELL_GL
    elseif (buffer == 'rf') then
       CELL_TYPE = CELL_RF      
    elseif (buffer == 'ga') then
       CELL_TYPE = CELL_GA
    else
       print *, 'Culture selection: ga, gl, rf'
       stop
    end if
    evn = trim(buffer) // "_"

    ! set mutation   
    call getarg(3, buffer)
    call to_lower(buffer)
    if (buffer == '1') then
       MUTANT_TYPE = MUTANT_1       
    elseif (buffer == '2') then
       MUTANT_TYPE = MUTANT_2         
    elseif (buffer == '3') then
       MUTANT_TYPE = MUTANT_3  
elseif (buffer == '4') then
       MUTANT_TYPE = MUTANT_4 
elseif (buffer == '5') then
       MUTANT_TYPE = MUTANT_5
    elseif (buffer == '6') then
       MUTANT_TYPE = MUTANT_6
 elseif (buffer == '7') then
       MUTANT_TYPE = MUTANT_7  
elseif (buffer == '8') then
       MUTANT_TYPE = MUTANT_8  
elseif (buffer == '9') then
       MUTANT_TYPE = MUTANT_9 
elseif (buffer == '10') then
       MUTANT_TYPE = MUTANT_10 
elseif (buffer == '11') then
       MUTANT_TYPE = MUTANT_11 
elseif (buffer == '12') then
       MUTANT_TYPE = MUTANT_12  
elseif (buffer == '13') then
       MUTANT_TYPE = MUTANT_13
elseif (buffer == '14') then
       MUTANT_TYPE = MUTANT_14
elseif (buffer == '15') then
       MUTANT_TYPE = MUTANT_15
elseif (buffer == '16') then
       MUTANT_TYPE = MUTANT_16   
elseif (buffer == '17') then
       MUTANT_TYPE = MUTANT_17 
elseif (buffer == '18') then
       MUTANT_TYPE = MUTANT_18  
elseif (buffer == '19') then
       MUTANT_TYPE = MUTANT_19 
 elseif (buffer == '20') then
       MUTANT_TYPE = MUTANT_20   
elseif (buffer == '21') then
       MUTANT_TYPE = MUTANT_21 
elseif (buffer == '22') then
       MUTANT_TYPE = MUTANT_22
elseif (buffer == '23') then
       MUTANT_TYPE = MUTANT_23
elseif (buffer == '24') then
       MUTANT_TYPE = MUTANT_24
elseif (buffer == '25') then
       MUTANT_TYPE = MUTANT_25
elseif (buffer == '26') then
       MUTANT_TYPE = MUTANT_26
elseif (buffer == '27') then
       MUTANT_TYPE = MUTANT_27
elseif (buffer == '28') then
       MUTANT_TYPE = MUTANT_28
elseif (buffer == '29') then
       MUTANT_TYPE = MUTANT_29
elseif (buffer == '30') then
       MUTANT_TYPE = MUTANT_30
elseif (buffer == '31') then
       MUTANT_TYPE = MUTANT_31
elseif (buffer == '32') then
       MUTANT_TYPE = MUTANT_32
elseif (buffer == '33') then
       MUTANT_TYPE = MUTANT_33
elseif (buffer == '34') then
       MUTANT_TYPE = MUTANT_34
elseif (buffer == '35') then
       MUTANT_TYPE = MUTANT_35
elseif (buffer == '36') then
       MUTANT_TYPE = MUTANT_36
elseif (buffer == '37') then
       MUTANT_TYPE = MUTANT_37
elseif (buffer == '38') then
       MUTANT_TYPE = MUTANT_38
elseif (buffer == '39') then
       MUTANT_TYPE = MUTANT_39
elseif (buffer == '40') then
       MUTANT_TYPE = MUTANT_40
elseif (buffer == '41') then
       MUTANT_TYPE = MUTANT_41
elseif (buffer == '42') then
       MUTANT_TYPE = MUTANT_42
elseif (buffer == '43') then
       MUTANT_TYPE = MUTANT_43
elseif (buffer == '44') then
       MUTANT_TYPE = MUTANT_44
elseif (buffer == '45') then
       MUTANT_TYPE = MUTANT_45
elseif (buffer == '46') then
       MUTANT_TYPE = MUTANT_46
elseif (buffer == '47') then
       MUTANT_TYPE = MUTANT_47
elseif (buffer == '48') then
       MUTANT_TYPE = MUTANT_48
elseif (buffer == '49') then
       MUTANT_TYPE = MUTANT_49
elseif (buffer == '50') then
       MUTANT_TYPE = MUTANT_50
elseif (buffer == '51') then
       MUTANT_TYPE = MUTANT_51
elseif (buffer == '52') then
       MUTANT_TYPE = MUTANT_52
elseif (buffer == '53') then
       MUTANT_TYPE = MUTANT_53
elseif (buffer == '54') then
       MUTANT_TYPE = MUTANT_54
elseif (buffer == '55') then
       MUTANT_TYPE = MUTANT_55
elseif (buffer == '56') then
       MUTANT_TYPE = MUTANT_56
elseif (buffer == '57') then
       MUTANT_TYPE = MUTANT_57
elseif (buffer == '58') then
       MUTANT_TYPE = MUTANT_58
elseif (buffer == '59') then
       MUTANT_TYPE = MUTANT_59
elseif (buffer == '60') then
       MUTANT_TYPE = MUTANT_60
elseif (buffer == '61') then
       MUTANT_TYPE = MUTANT_61
elseif (buffer == '62') then
       MUTANT_TYPE = MUTANT_62
elseif (buffer == '63') then
       MUTANT_TYPE = MUTANT_63
elseif (buffer == '64') then
       MUTANT_TYPE = MUTANT_64
elseif (buffer == '65') then
       MUTANT_TYPE = MUTANT_65
elseif (buffer == '66') then
       MUTANT_TYPE = MUTANT_66
elseif (buffer == '67') then
       MUTANT_TYPE = MUTANT_67
elseif (buffer == '68') then
       MUTANT_TYPE = MUTANT_68
elseif (buffer == '69') then
       MUTANT_TYPE = MUTANT_69
elseif (buffer == '70') then
       MUTANT_TYPE = MUTANT_70
elseif (buffer == '71') then
       MUTANT_TYPE = MUTANT_71
elseif (buffer == '72') then
       MUTANT_TYPE = MUTANT_72
elseif (buffer == '73') then
       MUTANT_TYPE = MUTANT_73
elseif (buffer == '74') then
       MUTANT_TYPE = MUTANT_74
elseif (buffer == '75') then
       MUTANT_TYPE = MUTANT_75
elseif (buffer == '76') then
       MUTANT_TYPE = MUTANT_76
elseif (buffer == '77') then
       MUTANT_TYPE = MUTANT_77
elseif (buffer == '78') then
       MUTANT_TYPE = MUTANT_78
elseif (buffer == '79') then
       MUTANT_TYPE = MUTANT_79
elseif (buffer == '80') then
       MUTANT_TYPE = MUTANT_80
elseif (buffer == '81') then
       MUTANT_TYPE = MUTANT_81
elseif (buffer == '82') then
       MUTANT_TYPE = MUTANT_82
elseif (buffer == '83') then
       MUTANT_TYPE = MUTANT_83
elseif (buffer == '84') then
       MUTANT_TYPE = MUTANT_84
elseif (buffer == '85') then
       MUTANT_TYPE = MUTANT_85
elseif (buffer == '86') then
       MUTANT_TYPE = MUTANT_86
elseif (buffer == '87') then
       MUTANT_TYPE = MUTANT_87
elseif (buffer == '88') then
       MUTANT_TYPE = MUTANT_88
elseif (buffer == '89') then
       MUTANT_TYPE = MUTANT_89
elseif (buffer == '90') then
       MUTANT_TYPE = MUTANT_90
elseif (buffer == '91') then
       MUTANT_TYPE = MUTANT_91
elseif (buffer == '92') then
       MUTANT_TYPE = MUTANT_92
elseif (buffer == '93') then
       MUTANT_TYPE = MUTANT_93
elseif (buffer == '94') then
       MUTANT_TYPE = MUTANT_94
elseif (buffer == '95') then
       MUTANT_TYPE = MUTANT_95
elseif (buffer == '96') then
       MUTANT_TYPE = MUTANT_96
elseif (buffer == '97') then
       MUTANT_TYPE = MUTANT_97
elseif (buffer == '98') then
       MUTANT_TYPE = MUTANT_98
elseif (buffer == '99') then
       MUTANT_TYPE = MUTANT_99
elseif (buffer == '100') then
       MUTANT_TYPE = MUTANT_100
elseif (buffer == '101') then
       MUTANT_TYPE = MUTANT_101
elseif (buffer == '102') then
       MUTANT_TYPE = MUTANT_102
elseif (buffer == '103') then
       MUTANT_TYPE = MUTANT_103
elseif (buffer == '104') then
       MUTANT_TYPE = MUTANT_104
elseif (buffer == '105') then
       MUTANT_TYPE = MUTANT_105
elseif (buffer == '106') then
       MUTANT_TYPE = MUTANT_106
elseif (buffer == '107') then
       MUTANT_TYPE = MUTANT_107
elseif (buffer == '108') then
       MUTANT_TYPE = MUTANT_108
elseif (buffer == '109') then
       MUTANT_TYPE = MUTANT_109
elseif (buffer == '110') then
       MUTANT_TYPE = MUTANT_110
elseif (buffer == '111') then
       MUTANT_TYPE = MUTANT_111
elseif (buffer == '112') then
       MUTANT_TYPE = MUTANT_112
elseif (buffer == '113') then
       MUTANT_TYPE = MUTANT_113
elseif (buffer == '114') then
       MUTANT_TYPE = MUTANT_114
elseif (buffer == '115') then
       MUTANT_TYPE = MUTANT_115
elseif (buffer == '116') then
       MUTANT_TYPE = MUTANT_116
elseif (buffer == '117') then
       MUTANT_TYPE = MUTANT_117
elseif (buffer == '118') then
       MUTANT_TYPE = MUTANT_118
elseif (buffer == '119') then
       MUTANT_TYPE = MUTANT_119
elseif (buffer == '120') then
       MUTANT_TYPE = MUTANT_120
elseif (buffer == '121') then
       MUTANT_TYPE = MUTANT_121
elseif (buffer == '122') then
       MUTANT_TYPE = MUTANT_122
elseif (buffer == '123') then
       MUTANT_TYPE = MUTANT_123
elseif (buffer == '124') then
       MUTANT_TYPE = MUTANT_124
     
    else
       print *, 'Mutation selections: error'
       stop
    end if
    evn = trim(evn) // trim(buffer)    

    !---- Set Values ----
    call cal_rate()
    m_count = 0
    d_count = 0
    p_count = 0
    p_full  = .false.

    ! set record file path and name
    path = '../Data/'
    dfile_name = "div_daughter_"
    mfile_name = "div_mother_"    
    num_name   = "colony_num_"
    avg_name   = "avg_pop_"
    mfile_name = trim(path) // trim(mfile_name) // trim(evn) // '.txt'
    dfile_name = trim(path) // trim(dfile_name) // trim(evn) // '.txt'
    num_name   = trim(path) // trim(num_name)   // trim(evn) // '.txt'
    avg_name   = trim(path) // trim(avg_name)   // trim(evn) // '.txt'

    ! Print set of parameters
print *, '*****************************************'
print *, 'Simulation Span ', ceiling(sim_time)
if (CELL_TYPE == CELL_GL) then
       print *, 'Cell on Glucose'
elseif (CELL_TYPE == CELL_GA) then
       print *, 'Cell on Galactose'
elseif (CELL_TYPE == CELL_RF) then
       print *, 'Cell on Raffinose'
end if

if (MUTANT_TYPE == MUTANT_1) then
       print *, 'No Mutations in glucose'
elseif (MUTANT_TYPE == MUTANT_2) then
       print *, 'No Mutations in galactose'

elseif (MUTANT_TYPE == MUTANT_3) then
       print *, 'cln1D cln2D'

elseif (MUTANT_TYPE == MUTANT_4) then
       print *, 'GAL-CLN2 cln1D cln2D'

elseif (MUTANT_TYPE == MUTANT_5) then
       print *, 'cln1D cln2D sic1D'

elseif (MUTANT_TYPE == MUTANT_6) then
       print *, 'cln1D cln2D cdh1D'

elseif (MUTANT_TYPE == MUTANT_7) then
       print *, 'GAL- CLN2 cln1D cln2D cdh1D'

elseif (MUTANT_TYPE == MUTANT_8) then
       print *, 'cln3D'

elseif (MUTANT_TYPE == MUTANT_9) then
       print *, 'GAL-CLN3'

elseif (MUTANT_TYPE == MUTANT_10) then
       print *, 'bck2D'

elseif (MUTANT_TYPE == MUTANT_11) then
       print *, 'Multi-copy BCK2'

elseif (MUTANT_TYPE == MUTANT_12) then
       print *, 'cln1D cln2D bck2D'

elseif (MUTANT_TYPE == MUTANT_13) then
       print *, 'cln3D bck2D'

elseif (MUTANT_TYPE == MUTANT_14) then
       print *, 'cln3D bck2D GAL-CLN2 cln1D cln2D'

elseif (MUTANT_TYPE == MUTANT_15) then
       print *, 'cln3D bck2D multi-copy CLN2'

elseif (MUTANT_TYPE == MUTANT_16) then
       print *, 'cln3D bck2D sic1D'

elseif (MUTANT_TYPE == MUTANT_17) then
       print *, 'cln1D cln2D cln3D'
elseif (MUTANT_TYPE == MUTANT_18) then
       print *, 'cln1D cln2D cln3D GAL-CLN2'
elseif (MUTANT_TYPE == MUTANT_19) then
       print *, 'cln1D cln2D cln3D GAL-CLN3'
elseif (MUTANT_TYPE == MUTANT_20) then
       print *, 'cln1D cln2D cln3D sic1D'
elseif (MUTANT_TYPE == MUTANT_21) then
       print *, 'cln1D cln2D cln3D cdh1D'
elseif (MUTANT_TYPE == MUTANT_22) then
       print *, 'cln1D cln2D cln3D multi-copy CLB5'
elseif (MUTANT_TYPE == MUTANT_23) then
       print *, 'cln1D cln2D cln3D GAL-CLB5'
elseif (MUTANT_TYPE == MUTANT_24) then
       print *, 'cln1D cln2D cln3D multicopy BCK2'
elseif (MUTANT_TYPE == MUTANT_25) then
       print *, 'cln1D cln2D cln3D GAL-CLB2'
elseif (MUTANT_TYPE == MUTANT_26) then
       print *, 'cln1D cln2D cln3D apc-ts'
elseif (MUTANT_TYPE == MUTANT_27) then
       print *, 'sic1D'
elseif (MUTANT_TYPE == MUTANT_28) then
       print *, 'GAL-SIC1'
elseif (MUTANT_TYPE == MUTANT_29) then
       print *, 'GAL-SIC1-dbD'
elseif (MUTANT_TYPE == MUTANT_30) then
       print *, 'GAL-SIC1 cln1D cln2D'
elseif (MUTANT_TYPE == MUTANT_31) then
       print *, 'GAL-SIC1 GAL-CLN2 cln1D cln2D'
elseif (MUTANT_TYPE == MUTANT_32) then
       print *, 'GAL-SIC1 cln1D cln2D cdh1D'
elseif (MUTANT_TYPE == MUTANT_33) then
       print *, 'GAL-SIC1 GAL-CLN2 cln1D cln2D cdh1D'
elseif (MUTANT_TYPE == MUTANT_34) then
       print *, 'cdh1D'
elseif (MUTANT_TYPE == MUTANT_35) then
       print *, 'Cdh1 constitutively active'
elseif (MUTANT_TYPE == MUTANT_36) then
       print *, 'sic1D cdh1D'
elseif (MUTANT_TYPE == MUTANT_37) then
       print *, 'sic1D cdh1D GALL-CDC20'
elseif (MUTANT_TYPE == MUTANT_38) then
       print *, 'cdc6D2-49'
elseif (MUTANT_TYPE == MUTANT_39) then
       print *, 'sic1D cdc6D2-49'
elseif (MUTANT_TYPE == MUTANT_40) then
       print *, 'cdh1D cdc6D2-49'
elseif (MUTANT_TYPE == MUTANT_41) then
       print *, 'sic1D cdc6D2-49 cdh1D'
elseif (MUTANT_TYPE == MUTANT_42) then
       print *, 'sic1D cdc6D2-49 cdh1D GALL-CDC20'
elseif (MUTANT_TYPE == MUTANT_43) then
       print *, 'swi5D'
elseif (MUTANT_TYPE == MUTANT_44) then
       print *, 'swi5D GAL-CLB2'
elseif (MUTANT_TYPE == MUTANT_45) then
       print *, 'swi5D cdh1D'
elseif (MUTANT_TYPE == MUTANT_46) then
       print *, 'swi5D cdh1D GAL-SIC1'
elseif (MUTANT_TYPE == MUTANT_47) then
       print *, 'clb1D clb2D'
elseif (MUTANT_TYPE == MUTANT_48) then
       print *, 'CLB1 clb2D'
elseif (MUTANT_TYPE == MUTANT_49) then
       print *, 'GAL-CLB2'
elseif (MUTANT_TYPE == MUTANT_50) then
       print *, 'Multicopy GAL-CLB2'
elseif (MUTANT_TYPE == MUTANT_51) then
       print *, 'CLB1 clb2D cdh1D'
elseif (MUTANT_TYPE == MUTANT_52) then
       print *, 'CLB1 clb2D pds1D'
elseif (MUTANT_TYPE == MUTANT_53) then
       print *, 'GAL-CLB2 sic1D'
elseif (MUTANT_TYPE == MUTANT_54) then
       print *, 'GAL-CLB2 cdh1D'
elseif (MUTANT_TYPE == MUTANT_55) then
       print *, 'CLB2-dbD'
elseif (MUTANT_TYPE == MUTANT_56) then
       print *, 'CLB2-dbD in galactose'
elseif (MUTANT_TYPE == MUTANT_57) then
       print *, 'CLB2-dbD multicopy SIC1'
elseif (MUTANT_TYPE == MUTANT_58) then
       print *, 'CLB2-dbD GAL-SIC1'
elseif (MUTANT_TYPE == MUTANT_59) then
       print *, 'CLB2-dbD multicopy CDC6'
elseif (MUTANT_TYPE == MUTANT_60) then
       print *, 'CLB2-dbD clb5D'
elseif (MUTANT_TYPE == MUTANT_61) then
       print *, 'CLB2-dbD clb5D '
elseif (MUTANT_TYPE == MUTANT_62) then
       print *, 'GAL-CLB2-dbD'
elseif (MUTANT_TYPE == MUTANT_63) then
       print *, 'clb5D clb6D'
elseif (MUTANT_TYPE == MUTANT_64) then
       print *, 'cln1D cln2D clb5D clb6D'
elseif (MUTANT_TYPE == MUTANT_65) then
       print *, 'GAL-CLB5'
elseif (MUTANT_TYPE == MUTANT_66) then
       print *, 'GAL-CLB5 sic1D'
elseif (MUTANT_TYPE == MUTANT_67) then
       print *, 'GAL-CLB5 cdh1D'
elseif (MUTANT_TYPE == MUTANT_68) then
       print *, 'CLB5-dbD'
elseif (MUTANT_TYPE == MUTANT_69) then
       print *, 'CLB5-dbD sic1D'
elseif (MUTANT_TYPE == MUTANT_70) then
       print *, 'CLB5-dbD pds1D'
elseif (MUTANT_TYPE == MUTANT_71) then
       print *, 'CLB5-dbD pds1D cdc20D'
elseif (MUTANT_TYPE == MUTANT_72) then
       print *, 'GAL-CLB5-dbD'
elseif (MUTANT_TYPE == MUTANT_73) then
       print *, 'cdc20-ts'
elseif (MUTANT_TYPE == MUTANT_74) then
       print *, 'cdc20D clb5D'
elseif (MUTANT_TYPE == MUTANT_75) then
       print *, 'cdc20D pds1D'
elseif (MUTANT_TYPE == MUTANT_76) then
       print *, 'cdc20D pds1D clb5D'
elseif (MUTANT_TYPE == MUTANT_77) then
       print *, 'GAL-CDC20'
elseif (MUTANT_TYPE == MUTANT_78) then
       print *, 'cdc20-ts mad2D'
elseif (MUTANT_TYPE == MUTANT_79) then
       print *, 'cdc20-ts bub2D'
elseif (MUTANT_TYPE == MUTANT_80) then
       print *, 'pds1D'
elseif (MUTANT_TYPE == MUTANT_81) then
       print *, 'esp1-ts'
elseif (MUTANT_TYPE == MUTANT_82) then
       print *, 'PDS1-dbD'
elseif (MUTANT_TYPE == MUTANT_83) then
       print *, 'GAL-PDS1-dbD'
elseif (MUTANT_TYPE == MUTANT_84) then
       print *, 'GAL-PDS1-dbD esp1-ts'
elseif (MUTANT_TYPE == MUTANT_85) then
       print *, 'GAL-ESP1 cdc20-ts'
elseif (MUTANT_TYPE == MUTANT_86) then
       print *, 'tem1D'
elseif (MUTANT_TYPE == MUTANT_87) then
       print *, 'GAL-TEM1'
elseif (MUTANT_TYPE == MUTANT_88) then
       print *, 'Tem1-ts Multi-copy CDC15'
elseif (MUTANT_TYPE == MUTANT_89) then
       print *, 'tem1-ts GAL-CDC15'
elseif (MUTANT_TYPE == MUTANT_90) then
       print *, 'tem1D net1-ts'
elseif (MUTANT_TYPE == MUTANT_91) then
       print *, 'tem1-ts multicopy CDC14'
elseif (MUTANT_TYPE == MUTANT_92) then
       print *, 'cdc15D'
elseif (MUTANT_TYPE == MUTANT_93) then
       print *, 'Multi-copy CDC15'
elseif (MUTANT_TYPE == MUTANT_94) then
       print *, 'cdc15-ts multicopy TEM1'
elseif (MUTANT_TYPE == MUTANT_95) then
       print *, 'cdc15D net1-ts'
elseif (MUTANT_TYPE == MUTANT_96) then
       print *, 'cdc15-ts multicopy CDC14'
elseif (MUTANT_TYPE == MUTANT_97) then
       print *, 'net1-ts'
elseif (MUTANT_TYPE == MUTANT_98) then
       print *, 'GAL-NET1'
elseif (MUTANT_TYPE == MUTANT_99) then
       print *, 'cdc14-ts'
elseif (MUTANT_TYPE == MUTANT_100) then
       print *, 'GAL-CDC14'
elseif (MUTANT_TYPE == MUTANT_101) then
       print *, 'GAL-NET1 GAL-CDC14'
elseif (MUTANT_TYPE == MUTANT_102) then
       print *, 'net1D cdc20-ts'
elseif (MUTANT_TYPE == MUTANT_103) then
       print *, 'cdc14-ts GAL-SIC1'
elseif (MUTANT_TYPE == MUTANT_104) then
       print *, 'cdc14ts then GAL-SIC1'
elseif (MUTANT_TYPE == MUTANT_105) then
       print *, 'cdc14-ts sic1D'
elseif (MUTANT_TYPE == MUTANT_106) then
       print *, 'cdc14-ts cdh1D'
elseif (MUTANT_TYPE == MUTANT_107) then
       print *, 'cdc14-ts GAL-CLN2'
elseif (MUTANT_TYPE == MUTANT_108) then
       print *, 'TAB6-1'
elseif (MUTANT_TYPE == MUTANT_109) then
       print *, 'TAB6-1 cdc15D'
elseif (MUTANT_TYPE == MUTANT_110) then
       print *, 'TAB6-1 clb5D clb6D'
elseif (MUTANT_TYPE == MUTANT_111) then
       print *, 'TAB6-1 CLB1 clb2D'
elseif (MUTANT_TYPE == MUTANT_112) then
       print *, 'mad2D'
elseif (MUTANT_TYPE == MUTANT_113) then
       print *, 'bub2D'
elseif (MUTANT_TYPE == MUTANT_114) then
       print *, 'mad2D bub2D'
elseif (MUTANT_TYPE == MUTANT_115) then
       print *, 'APC-A'
elseif (MUTANT_TYPE == MUTANT_116) then
       print *, 'APC-A cdh1D'
elseif (MUTANT_TYPE == MUTANT_117) then
       print *, 'APC-A cdh1D in galactose'
elseif (MUTANT_TYPE == MUTANT_118) then
       print *, 'APC-A cdh1D multi-copy SIC1'
elseif (MUTANT_TYPE == MUTANT_119) then
       print *, 'APC-A cdh1D GAL-SIC1'
elseif (MUTANT_TYPE == MUTANT_120) then
       print *, 'APC-A cdh1D multicopy CDC6'
elseif (MUTANT_TYPE == MUTANT_121) then
       print *, 'APC-A cdh1D GAL-CDC6'
elseif (MUTANT_TYPE == MUTANT_122) then
       print *, 'APC-A cdh1D multicopy CDC20'
elseif (MUTANT_TYPE == MUTANT_123) then
       print *, 'APC-A sic1D'
elseif (MUTANT_TYPE == MUTANT_124) then
       print *, 'APC-A GAL-CLB2'

    end if

    print *, '*****************************************'
    print *, ''

  end subroutine set_evn

  subroutine to_lower(str)
     character(*), intent(in out) :: str
     integer :: i
 
     do i = 1, len(str)
       select case(str(i:i))
         case("A":"Z")
           str(i:i) = achar(iachar(str(i:i))+32)
       end select
     end do  
   end subroutine to_lower


  !=======================!
  !=                     =!
  != Recording Functions =!
  !=                     =!
  !=======================!
  subroutine write_file() 
    implicit none   
    integer:: i, lmt
    integer:: mid = 20, did = 30, iid = 40, pid = 50

    open(unit = mid, file = mfile_name, status = "replace", action = "write")
    lmt = min(m_count, cyc_num)
    write(unit = mid, fmt = *) m_dtime(1:lmt)
    write(unit = mid, fmt = *) m_csize(1:lmt)
    write(unit = mid, fmt = *) m_g1time(1:lmt)
    close(mid)

    open(unit = did, file = dfile_name, status = "replace", action = "write")
    lmt = min(d_count, cyc_num)
    write(unit = did, fmt = *) d_dtime(1:lmt)
    write(unit = did, fmt = *) d_csize(1:lmt)
    write(unit = did, fmt = *) d_g1time(1:lmt)
    close(did)

    do i = 2, ceiling(sim_time)+1
       cell_incr(i) = cell_incr(i) + cell_incr(i-1)
    end do
    open(unit = iid, file = num_name, status = "replace", action = "write")
    write(unit = iid, fmt = *) cell_incr
    close(iid)

    open(unit = pid, file = avg_name, status = "replace", action = "write")
    if (p_full) then
       lmt = 10000       
    else
       lmt = p_count       
    end if
    
    do i = 1, lmt
       write(unit = pid, fmt = *) y_pop(i,    1:sys_size)
    end do
    close(pid)

  end subroutine write_file

  subroutine record_daughter()
    implicit none   

    if (d_count > cyc_num) return
    d_count = d_count + 1
    
    d_csize(d_count)  = div_mass * sz_ms
    d_dtime(d_count)  = div_time
    d_g1time(d_count) = g1_time
  end subroutine record_daughter

  subroutine record_mother()
    implicit none   
    
    if (m_count > cyc_num) return
    m_count = m_count + 1

    m_csize(m_count)  = div_mass * sz_ms
    m_dtime(m_count)  = div_time
    m_g1time(m_count) = g1_time
  end subroutine record_mother

  subroutine record_average_pop()
    implicit none   
    p_count = p_count + 1

    if (p_count > 10000) then
       p_count = p_count - 10000
       p_full  = .true.
    end if
y_pop(p_count, 1:sys_size) = y(1:sys_size)

    !y_pop(p_count, 1:sys_size) = y_avg(1:sys_size)

  end subroutine record_average_pop

end module helper
