# Supplementary material for: A hybrid stochastic model of the budding yeast cell cycle
Source: NPJ Syst Biol Appl. 2020 Mar 27;6:7. doi: 10.1038/s41540-020-0126-z (PMC7101447; doi:10.1038/s41540-020-0126-z)
Supplement: Supplementary file 3 — Supp Code [file 41540_2020_126_MOESM3_ESM.zip › Supplementary File/Supplementary_Code/FORTRAN_Code/Sys/modPar.f90]

module parameters
  implicit none

  integer:: CELL_TYPE
  integer, parameter:: CELL_GL = 0
  integer, parameter:: CELL_RF = 1
  integer, parameter:: CELL_GA = 2

  integer:: MUTANT_TYPE
  integer, parameter:: MUTANT_1 = 1,    MUTANT_2 = 2,    MUTANT_3 = 3,   MUTANT_4 = 4,   MUTANT_5 = 5,   MUTANT_6 = 6,   MUTANT_7 = 7,  MUTANT_8 = 8,   MUTANT_9 = 9,   MUTANT_10 = 10
  integer, parameter:: MUTANT_11 = 11,  MUTANT_12 = 12,  MUTANT_13 = 13, MUTANT_14 = 14, MUTANT_15 = 15, MUTANT_16 = 16, MUTANT_17 = 17,MUTANT_18 = 18, MUTANT_19 = 19, MUTANT_20 = 20
  integer, parameter:: MUTANT_21 = 21,  MUTANT_22 = 22,  MUTANT_23 = 23, MUTANT_24 = 24, MUTANT_25 = 25, MUTANT_26 = 26, MUTANT_27 = 27,MUTANT_28 = 28, MUTANT_29 = 29, MUTANT_30 = 30 
  integer, parameter:: MUTANT_31 = 31,  MUTANT_32 = 32,  MUTANT_33 = 33, MUTANT_34 = 34, MUTANT_35 = 35, MUTANT_36 = 36, MUTANT_37 = 37,MUTANT_38 = 38, MUTANT_39 = 39, MUTANT_40 = 40 
  integer, parameter:: MUTANT_41 = 41,  MUTANT_42 =42,   MUTANT_43 =43,  MUTANT_44 =44,  MUTANT_45=45,   MUTANT_46 =46,  MUTANT_47 =47, MUTANT_48 =48,  MUTANT_49 =49,  MUTANT_50 =50
  integer, parameter:: MUTANT_51 = 51,  MUTANT_52 = 52,  MUTANT_53 =53,  MUTANT_54 =54,  MUTANT_55 =55,  MUTANT_56 =56,  MUTANT_57=57,  MUTANT_58 =58,  MUTANT_59 =59,  MUTANT_60 =60
  integer, parameter:: MUTANT_61 = 61,  MUTANT_62 = 62,  MUTANT_63 =63,  MUTANT_64 =64,  MUTANT_65 =65,  MUTANT_66 =66,  MUTANT_67=67,  MUTANT_68 =68,  MUTANT_69 =69,  MUTANT_70 =70
  integer, parameter:: MUTANT_71 = 71,  MUTANT_72 = 72,  MUTANT_73 =73,  MUTANT_74 =74,  MUTANT_75 =75,  MUTANT_76 =76,  MUTANT_77=77,  MUTANT_78 =78,  MUTANT_79 =79,  MUTANT_80 =80
  integer, parameter:: MUTANT_81 = 81,  MUTANT_82 = 82,  MUTANT_83 =83,  MUTANT_84 =84,  MUTANT_85 =85,  MUTANT_86 =86,  MUTANT_87=87,  MUTANT_88 =88,  MUTANT_89 =89,  MUTANT_90 =90
  integer, parameter:: MUTANT_91 = 91,  MUTANT_92 = 92,  MUTANT_93 =93,  MUTANT_94 =94,  MUTANT_95 =95,  MUTANT_96 =96,  MUTANT_97=97,  MUTANT_98 =98,  MUTANT_99 =99,  MUTANT_100 =100
  integer, parameter:: MUTANT_101 = 101,MUTANT_102 = 102,MUTANT_103 =103,MUTANT_104 =104,MUTANT_105 =105,MUTANT_106 =106,MUTANT_107=107,MUTANT_108 =108,MUTANT_109 =109,MUTANT_110 =110
  integer, parameter:: MUTANT_111 = 111,MUTANT_112 = 112,MUTANT_113 =113,MUTANT_114 =114,MUTANT_115 =115,MUTANT_116 =116,MUTANT_117=117,MUTANT_118 =118,MUTANT_119 =119,MUTANT_120 =120
  integer, parameter:: MUTANT_121 = 121,MUTANT_122 = 122,MUTANT_123 =123,MUTANT_124 =124!
  !*                      *
  !* Parameters for Cells *
  !*                      *
  !************************
  integer, parameter:: proteinNum = 45, rnaNum = 19
  double precision, parameter:: Na = 0.602, cellSize = 24
  double precision, parameter:: cellConst = Na*cellSize/1.206
  double precision, parameter:: Va =2.1, SBFa = 590, MBFa = 520
  double precision, parameter:: Mcm1a = 8970, Swi5a = 600  

  !************************
  !*                      *
  !* Parameters for mRNAs *
  !*                      *
  !************************

  double precision, parameter:: rCdh1 = 7.00, rTem1 = 3.08,  rCdc15 = 3.24, rCdc14 = 10.00
  double precision, parameter:: rNet1 = 6.25, rCdc55  = 7.00,  rEsp1  = 3.29, rSBF   = 7.00
  double precision, parameter:: rMBF  = 7.00, rMcm1 = 5.95,  rAPC   = 7.00
  double precision, parameter:: rClb5 = 7.00, rClb2 = 3.50,  rSic1  = 3.34, rCdc6  = 4.07
  double precision, parameter:: rSwi5 = 7.00, rCdc20 = 4.40, rPds1  = 7.00
  double precision:: rCln2  = 5
  double precision, parameter:: ln2 = 0.693, tau = 5, kd = 1*ln2/tau
  double precision, parameter:: kd_mCdh1 = kd,    kd_mTem1 = kd,    kd_mCdc15 = kd,    kd_mCdc14 = ln2/5
  double precision, parameter:: kd_mNet1 = ln2/7, kd_mCdc55  = kd,    kd_mEsp1  = ln2/8, kd_mSBF   = kd!***********************************************************************************************8
  double precision, parameter:: kd_mMBF  = kd,    kd_mMcm1 = kd,    kd_mAPC   = kd,    kd_mCln2  = ln2/3!***********************************************************************************************8
  double precision, parameter:: kd_mClb5 = kd,    kd_mClb2 = ln2/2, kd_mSic1  = kd,    kd_mCdc6  = kd
  double precision, parameter:: kd_mSwi5 = kd,    kd_mCdc20= kd,    kd_mPds1  = kd      

  double precision:: ks_mCdh1  = kd_mCdh1*rCdh1   
  double precision, parameter::  ks_mCdc14 = kd_mCdc14*rCdc14
  double precision, parameter:: ks_mNet1  = kd_mNet1*rNet1,   ks_mCdc55   = kd_mCdc55*rCdc55
  double precision, parameter:: ks_mEsp1  = kd_mEsp1*rEsp1,   ks_mSBF   = kd_mSBF*rSBF
  double precision, parameter:: ks_mMBF   = kd_mMBF*rMBF,     ks_mMcm1  = kd_mMcm1*rMcm1
  double precision, parameter:: ks_mAPC   = kd_mAPC*rAPC   
  double precision::ks_mTem1  = kd_mTem1*rTem1
  double precision::ks_mCdc15 = kd_mCdc15*rCdc15

  !**********************
  !*                    *
  !* Parameters for ODE *
  !*                    *
  !**********************
  
  !========Characteristic Concentration========
  double precision, parameter:: cG1 = 40
  double precision, parameter:: cClb2 = cG1, cClb5 = cG1, cSic1 = cG1, cCdc6 = cG1
  double precision, parameter:: cC2 = cG1,   cC5 = cG1,   cF2 = cG1,   cF5 = cG1

  double precision, parameter:: cG2 = 20
  double precision, parameter:: cNet1 = cG2, cCdc14 = cG2, cRENT = cG2

  double precision, parameter:: cG3 = 3.3
  double precision, parameter:: cPds1 = cG3, cEsp1 = cG3

  double precision, parameter:: cG4   =800
  double precision, parameter:: cMcm1 = cG4

  double precision, parameter:: cG5  = 110 * 0.37
  double precision, parameter:: cSBF = cG5

  double precision, parameter:: cG6  = 110 * 0.31
  double precision, parameter:: cMBF = cG6
  
  double precision, parameter:: cG7  = 22
  double precision, parameter:: cAPC = cG7

  double precision, parameter:: cCln2  =19

  double precision, parameter:: cCdc20 = 150,  cCdh1  = 100
  double precision, parameter:: cTem1  = 70,   cCdc15 = 40
  double precision, parameter:: cCdc55   = 340
  double precision, parameter:: cORI   = 10,   cSPN   = 10 
  double precision, parameter:: cSwi5  = 50, cBUD   = 10
  double precision, parameter:: cCln3  = 20,  cBck2  = 25
  !========Reaction Rates========
  double precision, parameter::Kez = 0.3,   Kez2 = 0.20
  double precision::kmad2_1 = 8, kmad2_2 = 0.01
  double precision::kbub2_1 = 1, kbub2_2 = 0.2
  double precision::klte1_1 = 1, klte1_2 = 0.1
  double precision:: kmad2, kbub2, klte1

  
  double precision:: kg
  double precision, parameter::kg_gl = 0.0072
  double precision, parameter::kg_ga = 0.004621
  double precision, parameter::kg_rf = 0.00433
  
  
  double precision::k_s_n2 = 0. ,	kd3_c1 = 1,	k__d_b2 = 0.4, 		kd_b2p = 0.15 ,		kdi_esp = 0.5 ,      k_s_pds = 0 
  double precision, parameter::k_d_b5 = 1e-2,   k_d_b2 = 0.003,   kd1_c1 = 1e-2
  double precision, parameter::kd2_c1 = 1,      kd1_f6 = 0.01
  double precision, parameter::kd2_f6 = 1,      kd3_f6 = 1,       kdi_b5 = 6e-2
  double precision, parameter::kdi_f5 = 1e-2,   kdi_b2 = 0.05,    kdi_f2 = 5e-1 
  double precision, parameter::kd_swi = 0.08,   ki_apc= 0.15,     kd_20 = 0.3
  double precision, parameter::k_a_20 = 0.05,   kd_cdh = 1e-2,    k_a_cdh = 0.01
  double precision, parameter::k_i_cdh = 0.001, kd_14 = 1e-1,     kd_net = 0.03
  double precision, parameter::ki_15 = 5e-1,    k_pp_net = 0.05,  k_kp_net = 0.01
  double precision, parameter::kdi_rent = 1,    kdi_rentp = 2,    k_d_55 = 1.7e-1
  double precision, parameter::k__d_55 = 2,    k_d1_pds = 0.01
  double precision, parameter::kd_ori = 0.06,   kd_bud = 0.06
  double precision, parameter::kd_spn = 0.06,   k_i_sbf = 0.6,    ki_mcm = 0.15,   kd_n2 = 0.12
  double precision, parameter::kka_mcm =4.5,      kd_n3 =0.12,      kd_k2 =0.12
  !========Constants========
  double precision, parameter:: eori_b5 = 9e-1
  double precision, parameter:: eebud_n2 = 2.5e-1, eebud_b5 = 1,  eebud_n3 = 5e-2
  double precision, parameter:: esbf_n2 = 2,     ec1_n2 = 6e-2,   ef6_n2 = 6e-2, ecdh_n2 = 4e-1
  double precision, parameter:: esbf_b5 = 2,     ec1_b5 = 1e-1,   ef6_b5 = 1e-1, ecdh_b5 = 8
  double precision, parameter:: ec1_b2 = 4.5e-1, ef6_b2 = 5.5e-1, ecdh_b2 = 1.2, eori_b2 = 4.5e-1
  double precision, parameter:: esbf_n3 = 10,    ec1_n3 = 0.3,    ef6_n3 = 3e-1, ecdh_n3 = 2.5e-1
  double precision, parameter:: ec1_k2 = 3e-2,   ef6_k2 = 3e-2

  double precision, parameter:: ebud_n2 = eebud_n2 * cBUD/cCln2
  double precision, parameter:: ebud_b5 = eebud_b5 * cBUD/cClb5
  double precision, parameter:: ebud_n3 = eebud_n3 * cBUD / cCln3

  !========Constant Concentration=========  
  double precision, parameter::Ja_cdh = 0.03, Ji_cdh = 0.03
  double precision, parameter::Ja_sbf = 0.01, Ji_sbf = 0.01,  Ja_mcm = 0.1, Ji_mcm = 0.1
  double precision, parameter::Jn3 = 6,       J20_55 = 0.15, Jpds = 0.04
  double precision, parameter::Jspn = 0.14,   Ja_tem = 0.1,   Ji_tem = 0.1  
  double precision, parameter::Ja_apc = 0.1,  Ji_apc = 0.1  


  !========Modified Parameters========
  
  
 !========Unregulated Protein========
  
  double precision, parameter::kdt = 0.0462
  double precision, parameter::kd_tem1t = kdt 
  double precision, parameter::kd_cdc15t= kdt 
  double precision, parameter::kd_esp1t = kdt 
  double precision, parameter::kd_sbft  = kdt, ks_sbft  = kdt*cellConst*cSBF/rSBF    
  double precision, parameter::kd_mbft  = kdt, ks_mbft  = kdt*cellConst*cMBF/rMBF     
  double precision, parameter::kd_mcm1t = kdt, ks_mcm1t = kdt*cellConst*cMcm1/rMcm1   
  double precision, parameter::kd_apct  = kdt, ks_apct  = kdt*cellConst*cAPC/rAPC 


  double precision::ks_tem1t = kdt*cellConst*cTem1/rTem1
  double precision::ks_cdc15t= kdt*cellConst*cCdc15/rCdc15   
  double precision::ks_esp1t = kdt*cellConst*cEsp1/rEsp1  
 !~~~For V~~~~  
  double precision :: k__d_b5= 0.16,	 k__d2_pds = 0.2,	k__d3_pds = 0.04, 	k__kp_net = 0.6,		 k__i_cdh = 0.08,	k__a_cdh = 0.8
  double precision, parameter:: ka_sbf = 0.4
  double precision, parameter:: Jd2_c1 = 0.05,   Jd2_f6 = 0.05
  double precision, parameter:: k__pp_net= 3, k__i_sbf = 8  
   

  !~~~~For G~~~~
  
  double precision, parameter::ka_mcm =  kka_mcm/cellConst/ cClb2
  double precision:: mother_rate,	ks_mCln2, 	cpsic1, 	k_s_c1,		k__s_c1, 	ks_mSic1,	 ks_psic1,	 ks_cdh,	B0,		ks_pclb5,       ks_n3, ks_k2 !	
  double precision:: k__s_n2,		 cpcln2,	ks_pcln2,	cpcdc20,	ks_pcdc20,	ks_mCdc20,	cpcdc6,		 ks_pcdc6,	 ks_mCdc6,	k_s_f6,		k__s_f6
  double precision:: ks_mPds1,		 ks_ppds1,	cppds1,		k_s_b5,		k__s_b5,	kas_esp,	k__a_15,	 kas_rent,	 kas_rentp, 	ks_14,		ks_net
  double precision:: k__a_20,		 k_a_15,	k___a_15,	ks_55, 	ks_ori,		ks_bud, 	ks_spn ,	 kas_b5 , 	 kas_f5  ,	kas_b2, 	kas_f2  
  double precision:: ks_mClb5,		 cpclb5,	k_s_b2,		cpclb2,		ks_mClb2, 	ks_pclb2, 	k_s_20, 	 k__s_20,	 kpp_c1,	kpp_f6 ,	ka_swi 
  double precision:: k___s_f6, 		cpswi5,		ks_mSwi5, 	ks_pswi5,	k_s_swi,	k__s_swi,	k__s_b2, 	 k__s1_pds, 	 k__s2_pds, 	ki_swi, 	ka_apc
  double precision:: daughter_rate,daughter_rate2
 !~~~~For ODEs~~~~
  double precision::kk__s_n2 = 0.15,	kk_s_c1 = 0.012,	kk__s_c1 = 0.12, 	kks_cdh = 0.01,		kk__s_b5 = 0.005, 	kk_s_b2 = 0.001,        kk_s_20 = 0.006,    kks_n3 = 0.008!0.008
  double precision::kk___s_f6 = 0.004, 	kk_s_swi = 0.005, 	kk__s_swi = 0.08,	kk__s_b2 = 0.04, 	kk__s1_pds = 0.03, 	kk__s2_pds = 0.055,	kkas_esp = 50,	    kk__a_15 = 1    
  double precision::kks_14 = 0.2 ,	kks_net = 0.084,	kkas_b5 = 50,    	kkas_f5 = 0.01,		kkas_b2 = 50,     	kkas_f2 = 15, 		kkpp_c1 = 4,	    kkpp_f6 = 4
  double precision::kk_a_15 = 0.002,     kk___a_15 = 0.001,	kks_55 = 0.1,    	kks_ori = 2,     	kks_bud = 0.2,		kks_spn = 0.1,		kkas_rent = 200,    kkas_rentp = 1
  double precision::kk__s_20 = 0.6,	Kk_s_f6=0.024,   	kk__s_f6 = 0.12,	kka_swi = 2,     	kki_swi = 0.05,		kka_apc = 0.1, 		kk__a_20 = 2e-1,    kks_k2 =0.005 !0.005
  double precision::kk_s_b5 = 0.0008

  !========Division Paramter========
  
  !double precision, parameter:: daughter_rate = exp(-1.026 + 32*kg) 
  !double precision, parameter:: mother_rate   = 1 - daughter_rate
  
contains
  subroutine cal_rate()
    implicit none
   
    
    if (CELL_TYPE == CELL_GL) then
       kg = kg_gl
       daughter_rate = 0.38!0.4
       daughter_rate2 = 0.2!0.25
    elseif (CELL_TYPE == CELL_GA) then
       kg = kg_ga
       daughter_rate = 0.4 
       daughter_rate2 = 0.25
    elseif (CELL_TYPE == CELL_RF) then       
       kg = kg_rf
      daughter_rate = 0.4
      daughter_rate2 = 0.20
    end if
   
   
!========== mutant tests ==========

 if (MUTANT_TYPE == MUTANT_1) then
print *, 'WT in glucose'

elseif (MUTANT_TYPE == MUTANT_2) then
      kg = 0.004621! To simulate raffinose and glycerole ethanol change the groth rate here and run mutant 2
print *, 'WT in galactose'

elseif (MUTANT_TYPE == MUTANT_3) then
       kk__s_n2 = 0.0000000001
       	
elseif (MUTANT_TYPE == MUTANT_4) then
       kk__s_n2 = 0.0000000001
       k_s_n2 = 0.12

elseif (MUTANT_TYPE == MUTANT_5) then
        kk__s_n2 = 0.0000000001
        kk_s_c1 =  0.0000000001
	kk__s_c1 = 0.0000000001

elseif (MUTANT_TYPE == MUTANT_6) then
        kk__s_n2 = 0.0000000001
	kks_cdh = 0.0000000001

elseif (MUTANT_TYPE == MUTANT_7) then
	k_s_n2 =   0.12
        kk__s_n2 = 0.0000000001
	kks_cdh =  0.0000000001

elseif (MUTANT_TYPE == MUTANT_8) then
	kks_n3 = 0

elseif (MUTANT_TYPE == MUTANT_9) then
	kks_n3 = kks_n3* 5

elseif (MUTANT_TYPE == MUTANT_10) then
	kks_k2 = 0

elseif (MUTANT_TYPE == MUTANT_11) then
	kks_k2 = kks_k2 * 5

elseif (MUTANT_TYPE == MUTANT_12) then
	kks_k2 =  0
	kk__s_n2 = 0.0000000001

elseif (MUTANT_TYPE == MUTANT_13) then
	kks_k2 =  0
	kks_n3 =  0

elseif (MUTANT_TYPE == MUTANT_14) then
	kks_k2 =  0
	k_s_n2 = 0.12
	kks_n3 = 0
	kk__s_n2 = 0.0000000001

elseif (MUTANT_TYPE == MUTANT_15) then
	kks_k2 =  0
	kks_n3 =  0
	kk__s_n2 = kk__s_n2 * 5

elseif (MUTANT_TYPE == MUTANT_16) then
	kks_k2 =   0
	kks_n3 =   0
	kk_s_c1 =  0.0000000001
	kk__s_c1 = 0.0000000001

elseif (MUTANT_TYPE == MUTANT_17) then
	kks_n3 =   0
	k_s_n2 =   0
        kk__s_n2 = 0.0000000001

elseif (MUTANT_TYPE == MUTANT_18) then
	kks_n3 = 0
	k_s_n2 = 0.12
        kk__s_n2 = 0.0000000001

elseif (MUTANT_TYPE == MUTANT_19) then
	kks_n3 = kks_n3 * 5
	kk__s_n2 = 0.0000000001
        k_s_n2 =   0 

elseif (MUTANT_TYPE == MUTANT_20) then
	kks_n3 = 0
	kk__s_n2 = 0.0000000001
	kk_s_c1 =  0.0000000001
	kk__s_c1 = 0.0000000001

elseif (MUTANT_TYPE == MUTANT_21) then
	kks_n3 = 0
	k_s_n2 = 0
        kk__s_n2 = 0.0000000001
	kks_cdh =  0.0000000001

elseif (MUTANT_TYPE == MUTANT_22) then
	kks_n3 = 0
	kk__s_n2 = 0.0000000001
	kk_s_b5 = kk_s_b5 * 4
	kk__s_b5 = kk__s_b5 * 4

elseif (MUTANT_TYPE == MUTANT_23) then
	kks_n3 = 0
	kk__s_n2 = 0.0000000001
	kk_s_b5 = kk_s_b5 * 30

elseif (MUTANT_TYPE == MUTANT_24) then
	kks_n3 = 0
	kk__s_n2 = 0.0000000001
	kks_k2 = kks_k2 * 10

elseif (MUTANT_TYPE == MUTANT_25) then
	kks_n3 = 0
	kk__s_n2 = 0.0000000001
        kk_s_b2 =  kk_s_b2 * 120 * 2

elseif (MUTANT_TYPE == MUTANT_26) then
	kks_n3 =   0
	k_s_n2 =   0
	kk__s_n2 = 0.0000000001
	kks_cdh =  0.0000000001
	kk_s_20 =  0.0000000001
  	kk__s_20 = 0.0000000001

elseif (MUTANT_TYPE == MUTANT_27) then
	kk_s_c1 =  0.0000000001
	kk__s_c1 = 0.0000000001

elseif (MUTANT_TYPE == MUTANT_28) then
	kk_s_c1 =  kk_s_c1 * 5

elseif (MUTANT_TYPE == MUTANT_29) then
	kk_s_c1 =  kk_s_c1 * 5
	kd3_c1 =   0

elseif (MUTANT_TYPE == MUTANT_30) then
	kk_s_c1 =  kk_s_c1 * 5
	kk__s_n2 = 0.0000000001

elseif (MUTANT_TYPE == MUTANT_31) then
	kk_s_c1 =  kk_s_c1 * 5
	k_s_n2 =   0.12
	kk__s_n2 = 0.0000000001

elseif (MUTANT_TYPE == MUTANT_32) then
	kk_s_c1 =  kk_s_c1 * 5
	kk__s_c1 = 0.12
	kk__s_n2 = 0.0000000001
	kks_cdh =  0.0000000001

elseif (MUTANT_TYPE == MUTANT_33) then
	kk_s_c1 =  kk_s_c1 * 5
	k_s_n2 =   0.12
	kk__s_n2 = 0.0000000001
	kks_cdh =  0.0000000001

elseif (MUTANT_TYPE == MUTANT_34) then
	kks_cdh =  0.0000000001

elseif (MUTANT_TYPE == MUTANT_35) then
	kks_cdh =  kks_cdh * 3
	k__i_cdh = 0

elseif (MUTANT_TYPE == MUTANT_36) then
	kk_s_c1 =   0.0000000001
	kk__s_c1 =  0.0000000001
	kks_cdh =   0.0000000001

elseif (MUTANT_TYPE == MUTANT_37) then
	kk_s_c1 =   0.0000000001
	kk__s_c1 =  0.0000000001
	kks_cdh =   0.0000000001
	kk_s_20 =   10!kk_s_20*1600
elseif (MUTANT_TYPE == MUTANT_38) then
	Kk_s_f6 =   0.0000000001
  	kk__s_f6 =  0.0000000001
	kk___s_f6 = 0.0000000001

elseif (MUTANT_TYPE == MUTANT_39) then
	kk_s_f6 =   0.0000000001
  	kk__s_f6 =  0.0000000001
	kk___s_f6 = 0.0000000001
	kk_s_c1 =   0.0000000001
	kk__s_c1 =  0.0000000001

elseif (MUTANT_TYPE == MUTANT_40) then
	kk_s_f6 =   0.0000000001
  	kk__s_f6 =  0.0000000001
	kk___s_f6 = 0.0000000001
	kks_cdh =   0.0000000001

elseif (MUTANT_TYPE == MUTANT_41) then
	kk_s_f6 =   0.0000000001
  	kk__s_f6 =  0.0000000001
	kk___s_f6 = 0.0000000001
	kks_cdh =   0.0000000001
	kk_s_c1 =   0.0000000001
	kk__s_c1 =  0.0000000001

elseif (MUTANT_TYPE == MUTANT_42) then
	kk_s_f6 =   0.0000000001
  	kk__s_f6 =  0.0000000001
	kk___s_f6 = 0.0000000001
	kks_cdh =   0.0000000001
	kk_s_c1 =   0.0000000001
	kk__s_c1 =  0.0000000001
	kk_s_20 =    15!kk_s_20* 667!

elseif (MUTANT_TYPE == MUTANT_43) then
	kk_s_swi =  0.0000000001
	kk__s_swi = 0.0000000001

elseif (MUTANT_TYPE == MUTANT_44) then
	kk_s_swi =  0.0000000001
	kk__s_swi = 0.0000000001
	kk_s_b2 =   kk_s_b2 * 120

elseif (MUTANT_TYPE == MUTANT_45) then
	kk_s_swi =  0.0000000001
	kk__s_swi = 0.0000000001
	kks_cdh =   0.0000000001

elseif (MUTANT_TYPE == MUTANT_46) then
	kk_s_swi =  0.0000000001
	kk__s_swi = 0.0000000001
	kks_cdh =   0.0000000001
	kk_s_c1 =   kk_s_c1 * 10

elseif (MUTANT_TYPE == MUTANT_47) then
	kk_s_b2 =  0.0000000001
	kk__s_b2 = 0.0000000001

elseif (MUTANT_TYPE == MUTANT_48) then
!33% WT
	kk_s_b2 =  kk_s_b2 * 0.33 
	kk__s_b2 = kk__s_b2 * 0.33


elseif (MUTANT_TYPE == MUTANT_49) then
	kk_s_b2 =  kk_s_b2 * 120 

elseif (MUTANT_TYPE == MUTANT_50) then
	kk_s_b2 =  kk_s_b2 * 120*8

elseif (MUTANT_TYPE == MUTANT_51) then
!33% WT
	kk_s_b2 =  kk_s_b2 * 0.35 
	kk__s_b2 = kk__s_b2 * 0.35
	kks_cdh =  0.0000000001

elseif (MUTANT_TYPE == MUTANT_52) then
!33% WT
	kk_s_b2 =  kk_s_b2 * 0.33 
	kk__s_b2 = kk__s_b2 * 0.33
	kk__s1_pds = 0.0000000001
	kk__s2_pds = 0.0000000001

elseif (MUTANT_TYPE == MUTANT_53) then
	kk_s_b2 =  kk_s_b2 * 120 
	kk_s_c1 =  0.0000000001
	kk__s_c1 = 0.0000000001

elseif (MUTANT_TYPE == MUTANT_54) then
	kk_s_b2 = kk_s_b2 * 120 
	kks_cdh = 0.0000000001

elseif (MUTANT_TYPE == MUTANT_55) then
	k__d_b2 = k__d_b2 * 0.085
	kd_b2p = 0

elseif (MUTANT_TYPE == MUTANT_56) then
	k__d_b2 = k__d_b2 * 0.085
	kd_b2p = 0

elseif (MUTANT_TYPE == MUTANT_57) then
	k__d_b2 = k__d_b2 * 0.085
	kd_b2p = 0
	kk_s_c1 = kk_s_c1 * 15
	kk__s_c1 = kk__s_c1 * 15

elseif (MUTANT_TYPE == MUTANT_58) then
	k__d_b2 = k__d_b2 * 0.085
	kd_b2p =  0
	kk_s_c1 = kk_s_c1 * 10

elseif (MUTANT_TYPE == MUTANT_59) then
	k__d_b2 = k__d_b2 * 0.085
	kd_b2p = 0
	kk_s_f6= kk_s_f6 * 7
  	kk__s_f6 = kk__s_f6 * 7
	kk___s_f6 = kk___s_f6 * 7

elseif (MUTANT_TYPE == MUTANT_60) then
	k__d_b2 =  k__d_b2 * 0.085
	kd_b2p = 0
	kk_s_b5 =  0.0000000001
	kk__s_b5 = 0.0000000001

elseif (MUTANT_TYPE == MUTANT_61) then
	k__d_b2 = k__d_b2 * 0.085
	kd_b2p = 0
	kk_s_b5 =  0.0000000001
	kk__s_b5 = 0.0000000001

elseif (MUTANT_TYPE == MUTANT_62) then
	k__d_b2 = k__d_b2 * 0.085
	kd_b2p = 0
	kk__s_b2 = 0.12

elseif (MUTANT_TYPE == MUTANT_63) then
	kk_s_b5 =  0.0000000001
	kk__s_b5 = 0.0000000001

elseif (MUTANT_TYPE == MUTANT_64) then
	kk_s_b5 =  0.0000000001
	kk__s_b5 = 0.0000000001
	k_s_n2 =   0.0
	kk__s_n2 = 0.0000000001

elseif (MUTANT_TYPE == MUTANT_65) then
	kk_s_b5 = kk_s_b5 * 15

elseif (MUTANT_TYPE == MUTANT_66) then
	kk_s_b5 =  kk_s_b5 * 15
	kk_s_c1 =  0.0000000001
	kk__s_c1 = 0.0000000001

elseif (MUTANT_TYPE == MUTANT_67) then
	kk_s_b5 = kk_s_b5 * 10
	kks_cdh = 0.0000000001

elseif (MUTANT_TYPE == MUTANT_68) then
	k__d_b5= 0.0

elseif (MUTANT_TYPE == MUTANT_69) then
	k__d_b5 =  0.0
	kk_s_c1 =  0.0000000001
	kk__s_c1 = 0.0000000001

elseif (MUTANT_TYPE == MUTANT_70) then
	k__d_b5 =    0.0
	kk__s1_pds = 0.0000000001
	kk__s2_pds = 0.0000000001

elseif (MUTANT_TYPE == MUTANT_71) then
	k__d_b5  =   0.0
	kk__s1_pds = 0.0000000001
	kk__s2_pds = 0.0000000001
	kk_s_20 =    0.0000000001
  	kk__s_20 =   0.0000000001

elseif (MUTANT_TYPE == MUTANT_72) then
	k__d_b5 = 0.0
	kk_s_b5 = kk_s_b5 * 30 

elseif (MUTANT_TYPE == MUTANT_73) then
	kk_s_20 =  0.0000000001
  	kk__s_20 = 0.0000000001

elseif (MUTANT_TYPE == MUTANT_74) then
	kk_s_20 =  0.0000000001
  	kk__s_20 = 0.0000000001
	kk_s_b5 =  0.0000000001
	kk__s_b5 = 0.0000000001

elseif (MUTANT_TYPE == MUTANT_75) then
	kk_s_20 =    0.0000000001
  	kk__s_20 =   0.0000000001
	kk__s1_pds = 0.0000000001
	kk__s2_pds = 0.0000000001

elseif (MUTANT_TYPE == MUTANT_76) then
	kk_s_20 =  0.0000000001
  	kk__s_20 = 0.0000000001
	kk_s_b5 =  0.0000000001
	kk__s_b5 = 0.0000000001
	kk__s1_pds = 0.0000000001
	kk__s2_pds = 0.0000000001

elseif (MUTANT_TYPE == MUTANT_77) then
	kk_s_20 = 6

elseif (MUTANT_TYPE == MUTANT_78) then
	kk_s_20 =  0.0000000001
  	kk__s_20 = 0.0000000001
	kmad2_1 =  0.01

elseif (MUTANT_TYPE == MUTANT_79) then
	kk_s_20 =  0.0000000001
  	kk__s_20 = 0.0000000001
	kbub2_2 = 0
	kbub2_1 = 0

elseif (MUTANT_TYPE == MUTANT_80) then
	kk__s1_pds = 0.0000000001
	kk__s2_pds = 0.0000000001

elseif (MUTANT_TYPE == MUTANT_81) then
	kdi_esp = kdi_esp * 0.002 
	kkas_esp = kkas_esp * 0.002

elseif (MUTANT_TYPE == MUTANT_82) then
	k__d2_pds = 0.0000000001
	k__d3_pds = 0.0000000001

elseif (MUTANT_TYPE == MUTANT_83) then
	k__d2_pds = 0.0000000001
	k__d3_pds = 0.0000000001
	k_s_pds =   0.1

elseif (MUTANT_TYPE == MUTANT_84) then
	k__d2_pds = 0.0000000001
	k__d3_pds = 0.0000000001
	k_s_pds =   0.1
!1/500 WT
	kdi_esp = 0.002 
	kkas_esp = 0.1

elseif (MUTANT_TYPE == MUTANT_85) then
	kk_s_20 =  0.000000000001
  	kk__s_20 = 0.000000000001
        ks_esp1t = ks_esp1t * 2

elseif (MUTANT_TYPE == MUTANT_86) then
	kk__a_15 = 0
	ks_tem1t = ks_tem1t*0
	ks_mTem1 = ks_mTem1 *0

elseif (MUTANT_TYPE == MUTANT_87) then
	
	ks_tem1t = ks_tem1t*5
	!ks_mTem1 = ks_mTem1 *5


elseif (MUTANT_TYPE == MUTANT_88) then
	kk__a_15 = 0.002
	ks_tem1t = ks_tem1t*0
	ks_mTem1 = ks_mTem1 *0
	!ks_cdc15t = ks_cdc15t * 10 

elseif (MUTANT_TYPE == MUTANT_89) then
	kk__a_15 = 0.002
	ks_tem1t = ks_tem1t*0
	ks_mTem1 = ks_mTem1 *0
	ks_cdc15t = ks_cdc15t * 10 

elseif (MUTANT_TYPE == MUTANT_90) then
	kk__a_15 = 0.002
	kkas_rent = 1*10
	kkas_rentp = 0.005*10
	ks_tem1t = ks_tem1t*0
	ks_mTem1 = ks_mTem1 *0

elseif (MUTANT_TYPE == MUTANT_91) then
	kk__a_15 = 0.002
	kks_14 = kks_14 *2
	ks_tem1t = ks_tem1t*0
	ks_mTem1 = ks_mTem1 *0

elseif (MUTANT_TYPE == MUTANT_92) then
	k__kp_net  = 0
	ks_cdc15t = 0
	
elseif (MUTANT_TYPE == MUTANT_93) then
	ks_cdc15t = ks_cdc15t * 5
	
elseif (MUTANT_TYPE == MUTANT_94) then
	k__kp_net  = 0
	ks_cdc15t = 0
	ks_Tem1t = ks_Tem1t *5


elseif (MUTANT_TYPE == MUTANT_95) then
	k__kp_net = 0
	kkas_rent = 1*10
	kkas_rentp = 0.005*10

elseif (MUTANT_TYPE == MUTANT_96) then
	k__kp_net =  0
	kks_14 = kks_14 *2

elseif (MUTANT_TYPE == MUTANT_97) then
	kkas_rent = 1*10
	kkas_rentp = 0.005*10

elseif (MUTANT_TYPE == MUTANT_98) then
	kks_net = kks_net*5

elseif (MUTANT_TYPE == MUTANT_99) then
	kks_14 = 0.000000001

elseif (MUTANT_TYPE == MUTANT_100) then
	kks_14 = kks_14 *4

elseif (MUTANT_TYPE == MUTANT_101) then
	kks_14 = kks_14 *3
	kks_net = kks_net*3

elseif (MUTANT_TYPE == MUTANT_102) then
	kkas_rent =  1*10
	kkas_rentp = 0.005*10
	kk_s_20 =    0.00000000001
  	kk__s_20 =   0.00000000001

elseif (MUTANT_TYPE == MUTANT_103) then
	kks_14 = 0.000000001
	kk_s_c1 = kk_s_c1 *  3

elseif (MUTANT_TYPE == MUTANT_104) then
	kk_s_c1 = kk_s_c1 * 2
elseif (MUTANT_TYPE == MUTANT_105) then
	kk_s_c1 =  0.0000000001
	kk__s_c1 = 0.0000000001
	kkpp_c1 =  0.64
	kkpp_f6 =  0.64
	kka_swi =  0.32
	k__a_cdh = 0.128

elseif (MUTANT_TYPE == MUTANT_106) then
	k__a_cdh = 0.24
	kkpp_c1 =  1.2
	kkpp_f6 =  1.2
	kka_swi =  0.6
	kks_cdh =  0.0000000001

elseif (MUTANT_TYPE == MUTANT_107) then
!20% cdc14 activity.
	k__a_cdh = 0.16*0.5
	kkpp_c1 =  0.8*0.5
	kkpp_f6 =  0.8*0.5
	kka_swi =  0.4*0.5
	kk__s_n2 = 0.0000000001
        k_s_n2 =   0.12

elseif (MUTANT_TYPE == MUTANT_108) then
	kkas_rent = 10
	kkas_rentp = 0.05

elseif (MUTANT_TYPE == MUTANT_109) then
	kkas_rent = 10
	kkas_rentp = 0.05
	k__kp_net  = 0

elseif (MUTANT_TYPE == MUTANT_110) then
	kkas_rent =  10
	kkas_rentp = 0.05
	kk_s_b5 =    0.000000001
	kk__s_b5 =   0.000000001

elseif (MUTANT_TYPE == MUTANT_111) then
	kkas_rent = 10
	kkas_rentp = 0.05
!33% WT
	kk_s_b2 =  kk_s_b2 * 0.33 
	kk__s_b2 = kk__s_b2 * 0.33

elseif (MUTANT_TYPE == MUTANT_112) then
	kmad2_1 = 0.01

elseif (MUTANT_TYPE == MUTANT_113) then
	kbub2_2 = 0
	kbub2_1 = 0

elseif (MUTANT_TYPE == MUTANT_114) then
	kbub2_2 = 0
	kbub2_1 = 0
	kmad2_1 = 0.01

elseif (MUTANT_TYPE == MUTANT_115) then
	kk__a_20 = 0

elseif (MUTANT_TYPE == MUTANT_116) then
	kk__a_20 = 0
	kks_cdh =  0.000000001

elseif (MUTANT_TYPE == MUTANT_117) then
	kk__a_20 = 0
	kks_cdh =  0.000000001

elseif (MUTANT_TYPE == MUTANT_118) then
	kk__a_20 = 0
	kks_cdh = 0.000000001
	kk_s_c1 = kk_s_c1 * 15
	kk__s_c1 = kk__s_c1* 15

elseif (MUTANT_TYPE == MUTANT_119) then
	kk__a_20 = 0
	kks_cdh = 0.000000001
	kk_s_c1 = kk_s_c1 * 20

elseif (MUTANT_TYPE == MUTANT_120) then
	kk__a_20 =  0
	kks_cdh =   0.000000001
	kk_s_f6= kk_s_f6*10
  	kk__s_f6 = kk__s_f6* 10
	kk___s_f6 = kk___s_f6* 10

elseif (MUTANT_TYPE == MUTANT_121) then
	kk__a_20 = 0
	kks_cdh =  0.000000001
	kk_s_f6=  kk_s_f6 * 20

elseif (MUTANT_TYPE == MUTANT_122) then
	kk__a_20 = 0
	kks_cdh = 0.000000001
	kk_s_20 = kk_s_20* 25
  	kk__s_20 = kk__s_20*25

elseif (MUTANT_TYPE == MUTANT_123) then
	kk__a_20 = 0
	kk_s_c1 =  0.0000000001
	kk__s_c1 = 0.0000000001

elseif (MUTANT_TYPE == MUTANT_124) then
	kk__a_20 = 0
	kk_s_b2 = kk_s_b2 * 120 * 4

end if
 
!~~~~For ODEs~~~~
	ks_n3     = kks_n3*cCln3*cellConst
    ks_k2    = kks_k2*cBck2*cellConst
	k__s_n2   = kk__s_n2*cCln2/cSBF
	k_s_c1    = kk_s_c1*cSic1*cellConst
 	k__s_c1   = kk__s_c1*cSic1/cSwi5
	ks_cdh    = kks_cdh/rCdh1*cCdh1*cellConst
	k_s_b5    = kk_s_b5*cClb5*cellConst 
	k__s_b5   = kk__s_b5*cClb5/cMBF
	k_s_b2    = kk_s_b2*cClb2*cellConst
	k_s_20    = kk_s_20*cCdc20*cellConst 
	k__s_20   = kk__s_20*cCdc20/cMcm1
 	k_s_f6    = kk_s_f6*cCdc6*cellConst
	k__s_f6   = kk__s_f6*cCdc6/cSwi5
	k___s_f6  = kk___s_f6*cCdc6/cSBF
	k_s_swi   = kk_s_swi*cSwi5*cellConst
	k__s_swi  = kk__s_swi*cSwi5/cMcm1
	k__s_b2   = kk__s_b2*cClb2/cMcm1 
	k__s1_pds = kk__s1_pds*cPds1/cSBF
 	k__s2_pds = kk__s2_pds*cPds1/cMcm1
	kas_esp   = kkas_esp/cellConst/cEsp1
	k__a_15   = kk__a_15/cellConst/cTem1
	kas_rent  = kkas_rent/cellConst/cNet1 
  	kas_rentp = kkas_rentp/cellConst/cNet1 
	ks_14     = kks_14/rCdc14*cCdc14*cellConst
	ks_net    = kks_net/rNet1*cNet1*cellConst
	kas_b5    = kkas_b5/cellConst/cSic1
  	kas_f5    = kkas_f5/cellConst/cCdc6
	kas_b2    = kkas_b2/cellConst/cSic1
 	kas_f2    = kkas_f2/cellConst/cCdc6
  	kpp_c1    = kkpp_c1/cellConst/cCdc14
  	kpp_f6    = kkpp_f6/cellConst/cCdc14
  	ka_swi    = kka_swi/cellConst/cCdc14
  	ki_swi    = kki_swi/cellConst/cClb2
  	ka_apc    = kka_apc/cellConst/cClb2
    k__a_20   = kk__a_20/(cAPC*cellConst)
    k_a_15    = kk_a_15/cellConst/cTem1
    k___a_15  = kk___a_15/cellConst/cCdc14 
    ks_55    = kks_55/rCdc55*cCdc55*cellConst
    ks_ori =  kks_ori*cORI/cClb2 
  	ks_bud =  kks_bud
  	ks_spn =  kks_spn*cSPN/cClb2 
	k_s_n2 =  k_s_n2*cellConst*cCln2 
	k_s_pds =  k_s_pds*cellConst*cPds1
!========Regulated Protein========
	cpcln2  = (k_s_n2*Va + k__s_n2*SBFa)
	cpsic1  = k_s_c1*Va + k__s_c1*Swi5a
	cpclb5  = (k_s_b5*Va + k__s_b5*MBFa )
	cpclb2  = (k_s_b2*Va + k__s_b2*Mcm1a)
	cpcdc20 = k_s_20*Va + k__s_20*Mcm1a
	cpcdc6  = k_s_f6*Va + k__s_f6*Swi5a + k___s_f6*SBFa
	cpswi5  = k_s_swi*Va + k__s_swi*Mcm1a
	cppds1  = k_s_pds*Va + k__s1_pds*SBFa + k__s2_pds*Mcm1a
!======== Synthesis of Regulated mRNAs ========
   ks_mClb5  = kd_mClb5*rClb5/cpclb5    * 1.05   
   ks_mCln2  = kd_mCln2*rCln2/cpcln2    * 0.90  
   ks_mClb2  = kd_mClb2*rClb2/cpclb2    * 1.02  
   ks_mSic1  = kd_mSic1*rSic1/cpsic1    * 1.05 
   ks_mCdc6  = kd_mCdc6*rCdc6/cpcdc6    * 1.10
   ks_mSwi5  = kd_mSwi5*rSwi5/cpswi5    * 1.18 
   ks_mCdc20 = kd_mCdc20*rCdc20/cpcdc20  
   ks_mPds1  = kd_mPds1*rPds1/cppds1    * 0.85
!======== Synthesis of Regulated Protein ========
   ks_pclb5  = cpclb5/rClb5   * 1.1
   ks_pcln2  = cpcln2/rCln2   * 1.65
   ks_pclb2  = cpclb2/rClb2   * 0.82
   ks_psic1  = cpsic1/rSic1   * 1.2
   ks_pcdc6  = cpcdc6/rCdc6   * 0.7
   ks_pswi5  = cpswi5/rSwi5   * 0.76
   ks_pcdc20 = cpcdc20/rCdc20 * 1.1
   ks_ppds1  = cppds1/rPds1   * 1.3

  end subroutine cal_rate

end module parameters
