# Supplementary material for: A hybrid stochastic model of the budding yeast cell cycle
Source: NPJ Syst Biol Appl. 2020 Mar 27;6:7. doi: 10.1038/s41540-020-0126-z (PMC7101447; doi:10.1038/s41540-020-0126-z)
Supplement: Supplementary file 3 — Supp Code [file 41540_2020_126_MOESM3_ESM.zip › Supplementary File/Supplementary_Code/FORTRAN_Code/Sys/modRand.f90]

module rand
contains
  subroutine init_random_seed()
      implicit none

      integer :: i, n, clock
      integer, dimension(:), allocatable :: seed
      call random_seed(size = n)
      allocate(seed(n))

      call system_clock(count=clock)

      seed = clock + 37 * (/ (i - 1, i = 1, n) /)
      call random_seed(put = seed)

      deallocate(seed)
  end subroutine init_random_seed
end module rand
