# Supplementary material for: A hybrid stochastic model of the budding yeast cell cycle
Source: NPJ Syst Biol Appl. 2020 Mar 27;6:7. doi: 10.1038/s41540-020-0126-z (PMC7101447; doi:10.1038/s41540-020-0126-z)
Supplement: Supplementary file 3 — Supp Code [file 41540_2020_126_MOESM3_ESM.zip › Supplementary File/Supplementary_Code/FORTRAN_Code/Sys/modSys.f90]

module system
  use parameters
  integer, parameter:: sys_size = proteinNum + rnaNum + 1

  !**************************
  !*                        *
  !* ODE Related Parameters *
  !*                        *
  !**************************
  integer:: FULL = 1, HALF = 0
  double precision, target:: y(sys_size)
  double precision, pointer:: mass,  Cln2,   Clb5,   Clb2,  Sic1,  Sic1P
  double precision, pointer:: C2,    C5,     C2P,    C5P,   Cdc6,  Cdc6P
  double precision, pointer:: F2,    F5,     F2P,    F5P,   Swi5T, Swi5
  double precision, pointer:: APC_P, Cdc20T, Cdc20A, Cdh1T, Cdh1,  Tem1
  double precision, pointer:: Cdc15, Cdc14T, Cdc14,  Net1T, Net1,  RENT
  double precision, pointer:: Cdc55,   Pds1,   Esp1,   ORI,   BUD,   SPN
  double precision, pointer:: Tem1T, Cdc15T, Esp1T,  SBFT,  MBFT,  Mcm1T, APC, Bck2, Cln3

  double precision, pointer:: mCdh1, mTem1,  mCdc15, mCdc14
  double precision, pointer:: mNet1, mCdc55,   mEsp1,  mSBF
  double precision, pointer:: mMBF,  mMcm1,  mAPC,   mCln2
  double precision, pointer:: mClb5, mClb2,  mSic1,  mCdc6
  double precision, pointer:: mSwi5, mCdc20, mPds1

  double precision:: Vd_b5, Vd_b2, Va_sbf, Vi_sbf, Vkp_c1, Vkp_f6
  double precision:: Va_cdh, Vi_cdh, Vpp_net, Vkp_net, Vd_Cdc55, Vd_pds
  double precision:: SBF, MBF, Mcm1
  double precision:: Sic1T, Cdc6T, RENTP, Net1P, PE  
  
  double precision:: ctCln2,   ctCln3, ctBck2,  ctClb5, ctClb2
  double precision:: ctCdc20A, ctCdh1, ctSic1T, ctCdc6T
  double precision:: ctCdc14,  ctCdc55,  ctCdc15, ctPds1

  double precision:: c_cln2, c_clb5,  c_clb2, c_sic1, c_cdc6
  double precision:: c_swi5, c_cdc20, c_pds1

  double precision:: y_daughter(sys_size)
  double precision:: y_mother(sys_size)
  !************************************
  !*                                  *
  !* Slow Reaction Related Parameters *
  !*                                  *
  !************************************
  integer, parameter:: slow = sys_size
  double precision:: ks_mrna(rnaNum), kd_mrna(rnaNum)  

contains  
  !**************************
  !*                        *
  !* System Initialization  *
  !*                        *
  !**************************
  subroutine init_system()
    implicit none
    
    call init_pointers()   
    call init_parameters()
  end subroutine init_system

  subroutine init_parameters()
    implicit none 
    !====ks_mrna====
    ks_mrna(1)  = ks_mCdh1
    ks_mrna(2)  = ks_mTem1
    ks_mrna(3)  = ks_mCdc15
    ks_mrna(4)  = ks_mCdc14
    ks_mrna(5)  = ks_mNet1
    ks_mrna(6)  = ks_mCdc55
    ks_mrna(7)  = ks_mEsp1
    ks_mrna(8)  = ks_mSBF
    ks_mrna(9)  = ks_mMBF
    ks_mrna(10) = ks_mMcm1
    ks_mrna(11) = ks_mAPC
  end subroutine init_parameters

  subroutine init_pointers()
    implicit none
    !====Protein====
    mass   => y(1)
    Cln2   => y(2)
    Clb5   => y(3)
    Clb2   => y(4)
    Sic1   => y(5)
    Sic1P  => y(6)
    C2     => y(7)
    C5     => y(8)
    C2P    => y(9)
    C5P    => y(10)
    Cdc6   => y(11)
    Cdc6P  => y(12)
    F2     => y(13)
    F5     => y(14)
    F2P    => y(15)
    F5P    => y(16)
    Swi5T  => y(17)
    Swi5   => y(18)
    APC_P  => y(19)
    Cdc20T => y(20)
    Cdc20A => y(21)
    Cdh1T  => y(22)
    Cdh1   => y(23)
    Tem1   => y(24)
    Cdc15  => y(25)
    Cdc14T => y(26)
    Cdc14  => y(27)
    Net1T  => y(28)
    Net1   => y(29)
    RENT   => y(30)
    Cdc55  => y(31)
    Pds1   => y(32)
    Esp1   => y(33)
    ORI    => y(34)
    BUD    => y(35)
    SPN    => y(36)
    Tem1T  => y(37)
    Cdc15T => y(38)
    Esp1T  => y(39)
    SBFT   => y(40)
    MBFT   => y(41)
    Mcm1T  => y(42)
    APC    => y(43)
    Cln3   => y(44)
    Bck2   => y(45)
    !====mRNA====
    mCdh1  => y(46)
    mTem1  => y(47)
    mCdc15 => y(48)
    mCdc14 => y(49)
    mNet1  => y(50)
    mCdc55 => y(51)
    mEsp1  => y(52)
    mSBF   => y(53)
    mMBF   => y(54)
    mMcm1  => y(55)
    mAPC   => y(56)

    mCln2  => y(57)
    mClb5  => y(58)
    mClb2  => y(59)
    mSic1  => y(60)
    mCdc6  => y(61)
    mSwi5  => y(62)
    mCdc20 => y(63)
    mPds1  => y(64)
    
  end subroutine init_pointers     

  !****************************
  !*                          *
  !* Initialize Populations   *
  !*                          *
  !****************************
  subroutine init_population_galactose()
    implicit none 
    double precision:: random
    !====Protein====
    mass   =   0.95918
    Cln2   =   132.2570
    Clb5   =   44.1258  
    Clb2   =   215.4594  
    Sic1   =   6.7975
    Sic1P  =   4.7551
    C2     =   97.8629
    C5     =   22.1129
    C2P    =   20.1642
    C5P    =   4.6761
    Cdc6   =   28.9513
    Cdc6P  =   10.8444
    F2     =   85.6177
    F5     =   0.0178
    F2P    =   21.5307
    F5P    =   0.0045
    Swi5T  =   603.0027
    Swi5   =   591.3429
    APC_P  =   53.2371
    Cdc20T =   4051.2808
    Cdc20A =   1062.8848
    Cdh1T  =   1177.7037
    Cdh1   =   1170.6663
    Tem1   =   1052.3428
    Cdc15  =   316.4070
    Cdc14T =   560.1857
    Cdc14  =   169.1967
    Net1T  =   780.2290
    Net1   =   3.1131
    RENT   =   218.8979
    Cdc55  =   540.5398
    Pds1   =   0.6094
    Esp1   =   17.2564
    ORI    =   2734.4892  
    BUD    =   0  
    SPN    =   0       
    Tem1T  =   1076.2272
    Cdc15T =   478.2797
    Esp1T  =   39.4570
    SBFT   =   486.5862
    MBFT   =   407.6803
    Mcm1T  =   9562.5219
    APC    =   261.0196
    Cln3   =   40
    Bck2   =   20
    !====mRNA====
    mCdh1  = 4
    mTem1  = 2
    mCdc15 = 2
    mCdc14 = 5
    mNet1  = 3
    mCdc55 = 4
    mEsp1  = 2
    mSBF   = 4
    mMBF   = 4
    mMcm1  = 3
    mAPC   = 4
    mCln2  = 1
    mClb5  = 1
    mClb2  = 4
    mSic1  = 3
    mCdc6  = 3
    mSwi5  = 8
    mCdc20 = 5
    mPds1  = 4

if (MUTANT_TYPE == MUTANT_7 .OR. MUTANT_TYPE == MUTANT_32 .OR. MUTANT_TYPE == MUTANT_33.OR. MUTANT_TYPE == MUTANT_37.OR. MUTANT_TYPE == MUTANT_42.OR. MUTANT_TYPE == MUTANT_46 &
.OR. MUTANT_TYPE == MUTANT_54.OR. MUTANT_TYPE == MUTANT_67.OR. MUTANT_TYPE == MUTANT_117.OR. MUTANT_TYPE == MUTANT_119.OR. MUTANT_TYPE == MUTANT_121) then
    Cdh1T  =  0
    Cdh1   =  0
    !mCdh1  =  0
    
end if

if ( MUTANT_TYPE == MUTANT_104)then
	!====Protein====

    mass   =  7.06
    Cln2   =  2984
    Clb5   =  270  
    Clb2   =  1157.52853422957   
    Sic1   =  138.830836935950   
    Sic1P  =  154.725887226427   
    C2     =  4343.97528011225 
    C5     =  1153.07098767211 
    C2P    =  904.659880074953 
    C5P    =  257.724106903327  
    Cdc6   =  23.8658943399451 
    Cdc6P  =  93.8155314850890 
    F2     =  30.0293308271269
    F5     =  0.00542312781733387 
    F2P    =  111.653435029021 
    F5P    =  0.0214395960665950
    Swi5T  =  4231.60201034282
    Swi5   =  2612.25280522138 
    APC_P  =  995.253660750579  
    Cdc20T =  23264.4242193605
    Cdc20A =  7991.24713301334
    Cdh1T  =  9016.19768167742 
    Cdh1   =  44.5036527737384
    Tem1   =  9710.83909426190
    Cdc15  =  1629.66286114902  
    Cdc14T =  0 
    Cdc14  =  0
    Net1T  =  5542.45270242078
    Net1   =  787.446677038804  
    RENT   =  0
    Cdc55  =  4100.46751569691  
    Pds1   =  5.09479823114115   
    Esp1   =  107.835724478855  
    ORI    =  43212.0446199864  
    BUD    =  7359.15672675334     
    SPN    =  1097.75255556209          
    Tem1T  =  9835.50247875247
    Cdc15T =  2375.85943766480 
    Esp1T  =  278.237178418101  
    SBFT   =  3622.18255927809 
    MBFT   =  4381.01040971078  
    Mcm1T  =  60300.7562167561
    APC    =  2139.84393232536 
    Cln3   =  1917.26393085874
    Bck2   =  1198.28987308712
    !====mRNA====

    mCdh1  = 10
    mTem1  = 1
    mCdc15 = 7
    mCdc14 = 6
    mNet1  = 2
    mCdc55 = 7
    mEsp1  = 3
    mSBF   = 10
    mMBF   = 6
    mMcm1  = 7
    mAPC   = 5
    mCln2  = 7
    mClb5  = 12
    mClb2  = 20
    mSic1  = 15
    mCdc6  = 15
    mSwi5  = 52
    mCdc20 = 30
    mPds1  = 20
end if
 


    call random_number(random)
    y(slow) = log(random)
  end subroutine init_population_galactose

  subroutine init_population_glucose()
    implicit none 
    double precision:: random
    !====Protein====
    mass   =    1.04047
    Cln2   =    21.6743
    Clb5   =    48.9866  
    Clb2   =    233.7165  
    Sic1   =    8.2558
    Sic1P  =    6.0428
    C2     =    149.4920
    C5     =    32.6473
    C2P    =    31.0652
    C5P    =    6.8903
    Cdc6   =    22.0132
    Cdc6P  =    11.9737
    F2     =    66.7697
    F5     =    0.0136
    F2P    =    26.0741
    F5P    =    0.0053
    Swi5T  =    634.0362
    Swi5   =    612.9550
    APC_P  =    15.6952
    Cdc20T =    4059.6952
    Cdc20A =    752.0007
    Cdh1T  =    1273.7207
    Cdh1   =    895.7109
    Tem1   =    1140.7442
    Cdc15  =    342.8581
    Cdc14T =    607.6347
    Cdc14  =    121.5348
    Net1T  =    838.9474
    Net1   =    7.0270
    RENT   =    324.0387
    Cdc55  =    1161.1822
    Pds1   =    1.8044
    Esp1   =    9.1798
    ORI    =    2374.9183
    BUD    =     0  
    SPN    =     0       
    Tem1T  =    1166.6558
    Cdc15T =    518.4354
    Esp1T  =    42.7104
    SBFT   =    527.3941
    MBFT   =    441.8707
    Mcm1T  =    10363.1853
    APC    =    285.0779
    Cln3   =    50
    Bck2   = 25

    !====mRNA====
    mCdh1  = 4
    mTem1  = 2
    mCdc15 = 2
    mCdc14 = 6
    mNet1  = 3
    mCdc55 = 4
    mEsp1  = 2
    mSBF   = 4
    mMBF   = 4
    mMcm1  = 3
    mAPC   = 4
    mCln2  = 1
    mClb5  = 1
    mClb2  = 4
    mSic1  = 3
    mCdc6  = 4
    mSwi5  = 9
    mCdc20 = 5
    mPds1  = 4

if (MUTANT_TYPE == MUTANT_6 .OR.MUTANT_TYPE == MUTANT_21.OR.MUTANT_TYPE == MUTANT_26.OR. MUTANT_TYPE == MUTANT_34.OR.MUTANT_TYPE == MUTANT_36.OR. MUTANT_TYPE == MUTANT_40.OR. MUTANT_TYPE == MUTANT_41 &
.OR. MUTANT_TYPE == MUTANT_45.OR. MUTANT_TYPE == MUTANT_51.OR. MUTANT_TYPE == MUTANT_106.OR. MUTANT_TYPE == MUTANT_116.OR. MUTANT_TYPE == MUTANT_118.OR. MUTANT_TYPE == MUTANT_120 &
.OR. MUTANT_TYPE == MUTANT_122) then
    Cdh1T  =  0
    Cdh1   =  0
    mCdh1  =  0
     
end if

    call random_number(random)
    y(slow) = log(random)
  end subroutine init_population_glucose

  subroutine init_population_raffinose()
    implicit none 
    double precision:: random
    !====Protein====
    mass   =     0.68035
    Cln2   =     9.7500
    Clb5   =     29.7385  
    Clb2   =     152.8240  
    Sic1   =     4.34661
    Sic1P  =     3.7626
    C2     =     81.6351
    C5     =     15.7298
    C2P    =     22.1044
    C5P    =     4.2775
    Cdc6   =     19.4002
    Cdc6P  =     9.1909
    F2     =     66.8268
    F5     =     0.0128
    F2P    =     23.1925
    F5P    =     0.0043
    Swi5T  =     472.7388
    Swi5   =     448.9842
    APC_P  =     7.4087
    Cdc20T =     2997.6850
    Cdc20A =     510.4886
    Cdh1T  =     843.4442
    Cdh1   =     368.3200
    Tem1   =     747.1719
    Cdc15  =     224.7275
    Cdc14T =     397.3425
    Cdc14  =     57.2433
    Net1T  =     555.8061
    Net1   =     7.0031
    RENT   =     254.2422
    Cdc55  =     750.8787
    Pds1   =     1.2427
    Esp1   =     5.7794
    ORI    =     1342.9757  
    BUD    =     0  
    SPN    =     0       
    Tem1T  =     764.1097
    Cdc15T =     339.6039
    Esp1T  =     28.0173
    SBFT   =     345.5445
    MBFT   =     289.5102
    Mcm1T  =     6792.0484
    APC    =     186.7808
    !====mRNA====
    mCdh1  = 3
    mTem1  = 2
    mCdc15 = 2
    mCdc14 = 5
    mNet1  = 3
    mCdc55 = 3
    mEsp1  = 2
    mSBF   = 3
    mMBF   = 3
    mMcm1  = 3
    mAPC   = 3
    mCln2  = 1
    mClb5  = 1
    mClb2  = 3
    mSic1  = 3
    mCdc6  = 3
    mSwi5  = 6
    mCdc20 = 4
    mPds1  = 3

    call random_number(random)
    y(slow) = log(random)
  end subroutine init_population_raffinose


  !****************************
  !*                          *
  !* ODE System of Cell Cycle *
  !*                          *
  !****************************

  subroutine ode(neq, x, y, dy)
    implicit none
    integer::i, j, neq
    double precision:: CNST    
    double precision, intent(in) ::x, y(neq)
    double precision, intent(out)::dy(neq)


    !----Reactants----
    CNST =  cellConst*mass
    call calculate_variable(FULL)
    dy(1)  =  kg* mass
    dy(2)  = ks_pcln2*mCln2*mass - kd_n2*Cln2 + kg*Cln2
    dy(3)  = ks_pclb5*mClb5*mass + (kd3_c1*C5P + kdi_b5*C5) + (kd3_f6*F5P + kdi_f5*F5) &
             - (Vd_b5 + kas_b5/mass*Sic1 + kas_f5/mass*Cdc6)*Clb5 + kg*Clb5
    dy(4)  = ks_pclb2*mClb2*mass + (kd3_c1*C2P + kdi_b2*C2) + (kd3_f6*F2P + kdi_f2*F2) &
             - (Vd_b2 + kas_b2/mass*Sic1 + kas_f2/mass*Cdc6)*Clb2 + kg*Clb2

    dy(5)  = ks_psic1*mSic1 + (Vd_b2 + kdi_b2)*C2 + (Vd_b5 + kdi_b5)*C5 + kpp_c1/mass*Cdc14*Sic1P &
             - (kas_b2/mass*Clb2 + kas_b5/mass*Clb5 + Vkp_c1)*Sic1 + kg*Sic1
    dy(6)  = Vkp_c1*Sic1 - (kpp_c1/mass*Cdc14 + kd3_c1)*Sic1P + Vd_b2*C2P + Vd_b5*C5P + kg*Sic1P
    dy(7)  = kas_b2/mass*Clb2*Sic1 + kpp_c1/mass*Cdc14*C2P - (kdi_b2 + Vd_b2 + Vkp_c1)*C2 + kg*C2
    dy(8)  = kas_b5/mass*Clb5*Sic1 + kpp_c1/mass*Cdc14*C5P - (kdi_b5 + Vd_b5 + Vkp_c1)*C5 + kg*C5
    dy(9)  = Vkp_c1*C2 - (kpp_c1/mass*Cdc14 + kd3_c1 + Vd_b2)*C2P + kg*C2P
    dy(10) = Vkp_c1*C5 - (kpp_c1/mass*Cdc14 + kd3_c1 + Vd_b5)*C5P + kg*C5P
    dy(11) = ks_pcdc6*mCdc6 + (Vd_b2 + kdi_f2)*F2 + (Vd_b5 + kdi_f5)*F5 + kpp_f6/mass*Cdc14*Cdc6P &
             - (kas_f2/mass*Clb2 + kas_f5/mass*Clb5 + Vkp_f6)*Cdc6 + kg*Cdc6
    dy(12) = Vkp_f6*Cdc6 - (kpp_f6/mass*Cdc14 + kd3_f6)*Cdc6P + Vd_b2*F2P + Vd_b5*F5P + kg*Cdc6P
    dy(13) = kas_f2/mass*Clb2*Cdc6 + kpp_f6/mass*Cdc14*F2P - (kdi_f2 + Vd_b2 + Vkp_f6)*F2 + kg*F2
    dy(14) = kas_f5/mass*Clb5*Cdc6 + kpp_f6/mass*Cdc14*F5P - (kdi_f5 + Vd_b5 + Vkp_f6)*F5 + kg*F5
    dy(15) = Vkp_f6*F2 - (kpp_f6/mass*Cdc14 + kd3_f6 + Vd_b2)*F2P + kg*F2P
    dy(16) = Vkp_f6*F5 - (kpp_f6/mass*Cdc14 + kd3_f6 + Vd_b5)*F5P + kg*F5P
    dy(17) = ks_pswi5*mSwi5 - kd_swi*Swi5T + kg*Swi5T
    dy(18) = ks_pswi5*mSwi5 + ka_swi/mass*Cdc14*(Swi5T-Swi5) - (kd_swi + ki_swi/mass*Clb2)*Swi5 + kg*Swi5
    dy(19) = ka_apc/mass*Clb2*(APC-APC_P)/(Ja_apc + (APC-APC_P)/(cAPC*CNST)) &
             - ki_apc*APC_P/(Ji_apc+APC_P/(cAPC*CNST))+kg*APC_P
    dy(20) = ks_pcdc20*mCdc20 - kd_20*Cdc20T + kg*Cdc20T
    dy(21) = (k_a_20 + k__a_20/mass*APC_P)*(Cdc20T-Cdc20A) - (kmad2+kd_20)*Cdc20A + kg*Cdc20A
    dy(22) = ks_cdh*mass*mCdh1 - kd_cdh*Cdh1T + kg*Cdh1T
    dy(23) = ks_cdh*mass*mCdh1 - kd_cdh*Cdh1 + Va_cdh*(Cdh1T- Cdh1)/(Ja_cdh+(Cdh1T- Cdh1)/(cCdh1*CNST)) &
             - Vi_cdh*Cdh1/(Ji_cdh+Cdh1/(cCdh1*CNST)) + kg*Cdh1
    dy(24) = klte1*(Tem1T - Tem1)/(Ja_tem + (Tem1T-Tem1)/(cTem1*CNST)) &
             - kbub2*Tem1/(Ji_tem+Tem1/(cTem1*CNST)) + kg*Tem1
    dy(25) = (k_a_15/mass*(Tem1T-Tem1) + k__a_15/mass*Tem1 + k___a_15/mass*Cdc14)*(Cdc15T-Cdc15) &
             - ki_15*Cdc15 + kg*Cdc15
    dy(26) = ks_14*mass*mCdc14 - kd_14*Cdc14T + kg*Cdc14T
    dy(27) = ks_14*mass*mCdc14 - kd_14*Cdc14 + kd_net*(RENT + RENTP) + kdi_rent*RENT + kdi_rentp*RENTP &
             - (kas_rent/mass*Net1 + kas_rentp/mass*Net1P)*Cdc14 + kg*Cdc14
    dy(28) = ks_net*mass*mNet1 - kd_net*Net1T + kg*Net1T
    dy(29) = ks_net*mass*mNet1 - kd_net*Net1 + kd_14*RENT + kdi_rent*RENT - kas_rent/mass*Cdc14*Net1 & 
             + Vpp_net*Net1P - Vkp_net*Net1 + kg*Net1
    dy(30) = -(kd_14 + kd_net)*RENT - kdi_rent*RENT + kas_rent/mass*Cdc14*Net1 + Vpp_net*RENTP &
             - Vkp_net*RENT + kg*RENT
    dy(31) = ks_55*mass*mCdc55 - Vd_Cdc55*Cdc55 + kg*Cdc55
    dy(32) = ks_ppds1*mPds1 + kdi_esp*PE - (Vd_pds+kas_esp/mass*Esp1)*Pds1 + kg*Pds1
    dy(33) = -kas_esp/mass*Pds1*Esp1 + (kdi_esp+Vd_pds)*PE + kg*Esp1
    dy(34) = ks_ori*(eori_b5*Clb5 + eori_b2*Clb2) - kd_ori*ORI + kg*ORI                                 
    dy(35) = ks_bud*(ebud_n2*Cln2 + ebud_n3*Cln3 + ebud_b5*Clb5) - kd_bud*BUD + kg*BUD
    dy(36) = ks_spn*Clb2/(Jspn + Clb2/(cClb2*CNST)) - kd_spn*SPN + kg*SPN
    dy(37) = ks_tem1t*mass*mTem1   - kd_tem1t*Tem1T   + kg*Tem1T
    dy(38) = ks_cdc15t*mass*mCdc15 - kd_cdc15t*Cdc15T + kg*Cdc15T
    dy(39) = ks_esp1t*mass*mEsp1   - kd_esp1t*Esp1T   + kg*Esp1T
    dy(40) = ks_sbft*mass*mSBF     - kd_sbft*SBFT     + kg*SBFT
    dy(41) = ks_mbft*mass*mMBF     - kd_mbft*MBFT     + kg*MBFT
    dy(42) = ks_mcm1t*mass*mMcm1   - kd_mcm1t*Mcm1T   + kg*Mcm1T
    dy(43) = ks_apct*mass*mAPC     - kd_apct*APC      + kg*APC
    dy(44) = ks_n3*mass*mass - kd_n3*Cln3 + kg*Cln3
    dy(45) = ks_k2*mass*mass - kd_k2*Bck2 + kg*Bck2

    j = proteinNum
    dy(slow) = 0.0
    do i = 1,rnaNum      
       dy(slow) = dy(slow) + ks_mrna(i) + kd_mrna(i)
       dy(j+i) = 0.0
       ! ODE
       !dy(i+j) = ks_mrna(i) - kd_mrna(i)
    end do
  end subroutine ode

  function g_func(Va, Vi, Ja, Ji)
    implicit none 
    double precision:: g_func
    double precision, intent(in)::Va, Vi, Ja, Ji
    double precision:: g1, g2, g3
    g1 = 2*Ji*Va
    g2 = Vi-Va + Ja*Vi + Ji*Va
    g3 = sqrt(g2*g2 - 4*(Vi-Va)*Ji*Va)
    g_func = g1 / (g2+g3)
  end function g_func

  subroutine calculate_variable(cal)
    implicit none 
    integer:: cal
    double precision:: gc, CNST    
    CNST = cellConst*mass

    ctCln2 = Cln2/(CNST*cCln2)
    ctCln3 = Cln3/(CNST*cCln3)
    ctBck2 = Bck2/(CNST*cBck2)
    ctClb5 = Clb5/(CNST*cClb5)
    ctClb2 = Clb2/(CNST*cClb2)   

    Va_sbf = ka_sbf*(esbf_n2*ctCln2 + esbf_n3*(ctCln3 + ctBck2) + esbf_b5*ctClb5)
    Vi_sbf = k_i_sbf + k__i_sbf*ctClb2

    if (cal == FULL) then
       Sic1T = Sic1 + Sic1P + C2 + C2P + C5 + C5P
       Cdc6T = Cdc6 + Cdc6P + F2 + F2P + F5 + F5P
       RENTP = Cdc14T - RENT - Cdc14
       Net1P = Net1T - Net1 - Cdc14T + Cdc14
       PE    = Esp1T - Esp1

       ctCdc20A = Cdc20A/(CNST*cCdc20)
       ctCdh1   = Cdh1 /(CNST*cCdh1)
       ctSic1T  = Sic1T/(CNST*cSic1)
       ctCdc6T  = Cdc6T/(CNST*cCdc6)
       ctCdc14  = Cdc14/(CNST*cCdc14)
       ctCdc55    = Cdc55  /(CNST*cCdc55)
       ctCdc15  = Cdc15/(CNST*cCdc15)
       ctPds1   = Pds1 /(CNST*cPds1)

       Vd_b5  = k_d_b5 + k__d_b5*ctCdc20A
       Vd_b2  = k_d_b2 + k__d_b2*ctCdh1 + kd_b2p*ctCdc20A
       Vkp_c1 = kd1_c1 + kd2_c1*(ec1_n3*ctCln3 + ec1_k2*ctBck2 + ec1_n2*ctCln2 + &
                                 ec1_b5*ctClb5 + ec1_b2*ctClb2)/(Jd2_c1+ctSic1T)
       Vkp_f6 = kd1_f6 + kd2_f6*(ef6_n3*ctCln3 + ef6_k2*ctBck2 + ef6_n2*ctCln2 + &
                                 ef6_b5*ctClb5 + ef6_b2*ctClb2)/(Jd2_f6+ctCdc6T)
       Va_cdh = k_a_cdh + k__a_cdh*ctCdc14
       Vi_cdh = k_i_cdh + k__i_cdh*(ecdh_n3*ctCln3 + ecdh_n2*ctCln2 + &
                                    ecdh_b2*ctClb2 + ecdh_b5*ctClb5)
       Vpp_net = k_pp_net + k__pp_net*ctCdc55
       Vkp_net = (k_kp_net + k__kp_net*ctCdc15)*mass
       Vd_Cdc55  = k_d_55 + k__d_55*(J20_55 + ctCdc20A)*Jpds/( Jpds+ctPds1)
       Vd_pds  = k_d1_pds + k__d2_pds*ctCdc20A + k__d3_pds*ctCdh1
    end if

    gc  = g_func(Va_sbf, Vi_sbf, Ja_sbf, Ji_sbf)
    SBF = gc * SBFT
    MBF = gc * MBFT
    Mcm1 = g_func(ka_mcm/mass*Clb2, ki_mcm, Ja_mcm, Ji_mcm) * Mcm1T

    c_cln2  = k_s_n2*mass  + k__s_n2*SBF
    c_clb5  = k_s_b5*mass  + k__s_b5*MBF
    c_clb2  = k_s_b2*mass  + k__s_b2*Mcm1
    c_sic1  = k_s_c1*mass  + k__s_c1*Swi5
    c_cdc6  = k_s_f6*mass  + k__s_f6*Swi5  + k___s_f6*SBF
    c_swi5  = k_s_swi*mass + k__s_swi*Mcm1
    c_cdc20 = k_s_20*mass  + k__s_20*Mcm1
    c_pds1  = k_s_pds*mass + k__s1_pds*SBF + k__s2_pds*Mcm1  

    !====Synthesis====
    ks_mrna(12) = ks_mCln2 * c_cln2
    ks_mrna(13) = ks_mClb5 * c_clb5
    ks_mrna(14) = ks_mClb2 * c_clb2
    ks_mrna(15) = ks_mSic1 * c_sic1
    ks_mrna(16) = ks_mCdc6 * c_cdc6
    ks_mrna(17) = ks_mSwi5 * c_swi5
    ks_mrna(18) = ks_mCdc20* c_cdc20
    ks_mrna(19) = ks_mPds1 * c_pds1
      
    !====Degradation====
    !--Unregulated--
    kd_mrna(1)  = kd_mCdh1 * mCdh1 
    kd_mrna(2)  = kd_mTem1 * mTem1
    kd_mrna(3)  = kd_mCdc15* mCdc15
    kd_mrna(4)  = kd_mCdc14* mCdc14
    kd_mrna(5)  = kd_mNet1 * mNet1
    kd_mrna(6)  = kd_mCdc55* mCdc55
    kd_mrna(7)  = kd_mEsp1 * mEsp1
    kd_mrna(8)  = kd_mSBF  * mSBF
    kd_mrna(9)  = kd_mMBF  * mMBF
    kd_mrna(10) = kd_mMcm1 * mMcm1
    kd_mrna(11) = kd_mAPC  * mAPC
    !--Regulated--
    kd_mrna(12) = kd_mCln2 * mCln2
    kd_mrna(13) = kd_mClb5 * mClb5
    kd_mrna(14) = kd_mClb2 * mClb2
    kd_mrna(15) = kd_mSic1 * mSic1
    kd_mrna(16) = kd_mCdc6 * mCdc6
    kd_mrna(17) = kd_mSwi5 * mSwi5
    kd_mrna(18) = kd_mCdc20* mCdc20
    kd_mrna(19) = kd_mPds1 * mPds1

  end subroutine calculate_variable

  !*************************
  !*                       *
  !* Slow Reaction Related *
  !*                       *
  !*************************
  subroutine fire_slow_reaction()
    implicit none 
    integer:: i
    double precision:: a0, thr, rand
    double precision:: a(rnaNum)
    
    call calculate_variable(HALF)
    a0 = 0.0
    a  = 0.0
    do i = 1,rnaNum
       a(i) = ks_mrna(i)+kd_mrna(i)
       a0 = a0 + a(i)
    end do

    call random_number(rand)
    thr = a0 * rand

    do i = 1,rnaNum
       if (thr <= a(i)) then         
          if (thr .le. ks_mrna(i)) then
             y(proteinNum+i) = y(proteinNum+i) + 1           
          else
             y(proteinNum+i) = y(proteinNum+i) - 1             

             if (y(proteinNum+i) < 0) then
                print *, "negative mRNA of id", proteinNum+i
                !y(proteinNum+i) = 0.0
		y(proteinNum+i) = 0.0
             end if
          end if

          exit
       else
          thr = thr - a(i)
       end if
    end do   
  end subroutine fire_slow_reaction

end module system
