# Supplementary material for: A hybrid stochastic model of the budding yeast cell cycle
Source: NPJ Syst Biol Appl. 2020 Mar 27;6:7. doi: 10.1038/s41540-020-0126-z (PMC7101447; doi:10.1038/s41540-020-0126-z)
Supplement: Supplementary file 3 — Supp Code [file 41540_2020_126_MOESM3_ESM.zip › Supplementary File/Supplementary_Code/MATLAB_Code/Analysis_code/cal_population.m]

function cal_population(file_name)

data = load(['../Data/', file_name]);

% Average Population
[row, col] = size(data);
y = zeros(1, col);

for i = 1:row
    y(1:col) = y(1:col) + data(i, 1:col);
end

y = y./row;

% Print result
name = {'mass', 'Cln2', 'Clb5', 'Clb2', 'Sic1', 'Sic1P',...
        'C2', 'C5', 'C2P', 'C5P', 'Cdc6', 'Cdc6P', 'F2',...
        'F5', 'F2P', 'F5P', 'Swi5T', 'Swi5', 'APC_P', ...
        'Cdc20T', 'Cdc20A', 'Cdh1T', 'Cdh1', 'Tem1', ...
        'Cdc15', 'Cdc14T', 'Cdc14', 'Net1T', 'Net1', ...
        'RENT', 'PPX', 'Pds1', 'Esp1', 'ORI', 'BUD', 'SPN', ...
        'Tem1T', 'Cdc15T', 'Esp1T', 'SBFT', 'MBFT', 'Mcm1T', 'APC','Cln3','Bck2',...        
        'mCdh1', 'mTem1', 'mCdc15',  'mCdc14', 'mNet1', ...
        'mPPX', 'mEsp1', 'mSBF', 'mMBF', 'mMcm1', 'mAPC', ...
        'mCln2', 'mClb5', 'mClb2', 'mSic1',...
        'mCdc6', 'mSwi5', 'mCdc20', 'mPds1'};
%'SBF', 'MBF', 'Mcm1', 'Cln3', 'Bck2', 'Sic1T', 'Cdc6T', 

avr_name = {'aCln2', 'aClb5',  'aClb2',  'aSic1T', 'aSwi5T', ...        
            'aTem1', 'aCdc15', 'aNet1T', 'aPPX',   'aAPC',...                        
            'aCln3', 'aSBF',   'aMBF',   'aMcm1',  'amCdc15', ...
            'amMcm1','amNet1', 'amCdc6', 'amCdc20','amClb2', ...
            'amCln2','amEsp1', 'amSic1', 'amTem1'};

% Mean Value
aCln2  = 1500; aClb5  =  420; aClb2  =  650; aSic1T =  768; aSwi5T =  688;
aTem1  =  573; aCdc15 =  238; aNet1T = 1590; aPPX   = 5000; aAPC   =  500;
aCln3  =  216; aSBF   =  590; aMBF   =  520; aMcm1  = 8970;

amCdc15 = 3.24; amMcm1  = 5.95; amNet1  = 6.25; amCdc6  = 4.07;
amCdc20 = 4.40; amClb2  = 2.99; amCln2  = 4.24; amEsp1  = 3.29;
amSic1  = 3.34; amTem1  = 3.08;

fprintf('\n\n');
fprintf('=================================\n');
for i = 1:length(name)
    vname = name{i};
    aname = ['a', vname];
    if (any(ismember(avr_name, aname)))
        fprintf('%7s,  avg:%8.2f,    want:%5d\n', vname, y(i), eval(aname));
    else
        fprintf('%7s,  avg:%8.2f\n', vname, y(i));
    end
end
fprintf('=================================\n');
fprintf('=================================\n');


end
