# Supplementary material for: A hybrid stochastic model of the budding yeast cell cycle
Source: NPJ Syst Biol Appl. 2020 Mar 27;6:7. doi: 10.1038/s41540-020-0126-z (PMC7101447; doi:10.1038/s41540-020-0126-z)
Supplement: Supplementary file 3 — Supp Code [file 41540_2020_126_MOESM3_ESM.zip › Supplementary File/Supplementary_Code/MATLAB_Code/Analysis_code/checkStatistic.m]

  
clc;
%function checkStatistic(sim_time, culture, mutation)
oldFolder = cd('../LS/');

% SIMULATION
%! make

%cmd = ['./cell_lsodar', ' ', num2str(sim_time), ' ', culture, ' ', mutation];

%fprintf('\n\n\n');
%status = system(cmd);
% gl: glucose ///////ga :galactose
culture = 'gl';
mutation = '1';
% READ DATA
cd('../Data/');
colony_file   = ['colony_num_',   culture, '_', mutation, '.txt'];
daughter_file = ['div_daughter_', culture, '_', mutation, '.txt'];
mother_file   = ['div_mother_',   culture, '_', mutation, '.txt'];
avg_file      = ['avg_pop_',      culture, '_', mutation, '.txt'];

colony   = load(colony_file);
daughter = load(daughter_file);
mother   = load(mother_file);
average_pop   = load(avg_file);

num_cell = zeros(1,length(colony));
num_cell(1)=colony(1);
% ANALYSIS
cd(oldFolder);

%(1) Colony Number
semilogy(0:(length(colony)-1), colony);
% hold on
% semilogy(0:(length(colonyga)-1), colonyga);
xlabel('Time (min)', 'fontsize', 20, 'fontweight', 'b');
ylabel('Number of Cell', 'fontsize', 20, 'fontweight', 'b');


%(2) Mother Cell
f = 0.4;
mass = [daughter(2, :), mother(2, :)];

fprintf('================Mother Cells================\n');
if (isempty(mother))
   fprintf('No mother cell divided!\n\n');
else
    
    div_mean = mean(mother(1, :));
    div_std  = std(mother(1, :));
    g1_mean  = mean(mother(3, :));
    g1_std   = std(mother(3, :));
    mass_mean= mean(mass*(1-f));
    mass_std = std(mass*(1-f));
    T_G2SM_mean = mean(mother(1,:) - mother(3,:));
    T_G2SM_std = std(mother(1,:) - mother(3,:));
    fprintf('Period mean=%7.2f, CV=%5.2f\n', div_mean,  div_std/div_mean);
    fprintf('G1     mean=%7.2f, CV=%5.2f\n', g1_mean,   g1_std/g1_mean);
    fprintf('Size   mean=%7.2f, CV=%5.2f\n', mass_mean, mass_std/mass_mean);
    fprintf('T_G2SM mean=%7.2f, CV=%5.2f\n',  T_G2SM_mean,  T_G2SM_std/ T_G2SM_mean);
end

%(3) Daughter Cell
fprintf('================Daughter Cells================\n');
if (isempty(daughter))
    fprintf('No daughter cell divided!\n\n');
else
    div_mean = mean(daughter(1, :));
    div_std  = std(daughter(1, :));
    g1_mean  = mean(daughter(3, :));
    g1_std   = std(daughter(3, :));
    mass_mean= mean(mass*f);
    mass_std = std(mass*f);
    T_G2SM_mean = mean(daughter(1,:) - daughter(3,:));
    T_G2SM_std = std(daughter(1,:) - daughter(3,:));
    fprintf('Period mean=%7.2f, CV=%5.2f\n', div_mean,  div_std/div_mean);
    fprintf('G1     mean=%7.2f, CV=%5.2f\n', g1_mean,   g1_std/g1_mean);
    fprintf('Size   mean=%7.2f, CV=%5.2f\n', mass_mean, mass_std/mass_mean);
    fprintf('T_G2SM mean=%7.2f, CV=%5.2f\n',  T_G2SM_mean,  T_G2SM_std/ T_G2SM_mean);
    fprintf('==============================================\n\n');
end

%(4) Average Population
cal_population(avg_file);

%end
