# Supplementary material for: A hybrid stochastic model of the budding yeast cell cycle
Source: NPJ Syst Biol Appl. 2020 Mar 27;6:7. doi: 10.1038/s41540-020-0126-z (PMC7101447; doi:10.1038/s41540-020-0126-z)
Supplement: Supplementary file 3 — Supp Code [file 41540_2020_126_MOESM3_ESM.zip › Supplementary File/Supplementary_Code/MATLAB_Code/Analysis_code/G.m]

function g = G(Va, Vi, Ja, Ji)
g1 = 2*Ji*Va;
g2 = Vi - Va + Ja*Vi + Ji*Va;
g3 = sqrt(g2*g2 - 4*(Vi-Va)*Ji*Va);
g = g1 / (g2 + g3);
end
