# Supplementary material for: A hybrid stochastic model of the budding yeast cell cycle
Source: NPJ Syst Biol Appl. 2020 Mar 27;6:7. doi: 10.1038/s41540-020-0126-z (PMC7101447; doi:10.1038/s41540-020-0126-z)
Supplement: Supplementary file 3 — Supp Code [file 41540_2020_126_MOESM3_ESM.zip › Supplementary File/Supplementary_Source_tex/main.tex]

% 11pt font size. By default, it sets to 10pt.
\documentclass[11pt]{article}
\usepackage{fullpage}
\usepackage{comment}
\usepackage{subfigure}
\usepackage{url}
\usepackage{float}
\usepackage{multirow}
\usepackage{caption}
%\usepackage{natbib}
\usepackage{amsfonts}
\usepackage{amsmath}
%\usepackage{apacite}
\usepackage{lscape}
\usepackage{graphicx}
\usepackage{wrapfig}
\usepackage{booktabs}
\usepackage{multirow}
\usepackage{longtable}
\usepackage{threeparttable}
\usepackage{textcomp}
\usepackage{array}
\usepackage{color, colortbl}
\graphicspath{ {./} }
\usepackage{setspace}
\usepackage[table]{xcolor}
\doublespacing
\renewcommand{\baselinestretch}{1.9}
\usepackage{geometry}
\usepackage{chngcntr}
\geometry{left=1in,right=1in,top=1in,bottom=1in}%margin
\renewcommand{\figurename}{Supplementary  Figure S}

\begin{document}
\title{Supplementary Information\\A Hybrid Stochastic Model of the Budding Yeast  Cell Cycle}
%\author{\small{}}

    \author{Mansooreh Ahmadian$^1$, John J. Tyson$^{2*}$, Jean Peccoud$^3$,  Yang Cao$^{1*}$\\
    \small$^1$Department of Computer Science, Virginia Tech, Blacksburg, VA, USA\\%
    \small$^2$Department of Biological Sciences, Virginia Tech, Blacksburg, VA, USA\\
    \small$^3$GenoFAB Inc, Fort Collins, CO, USA\\
    \small$*$Correspondence: Yang Cao (ycao@vt.edu) and John J. Tyson (tyson@vt.ecu)}
%Removing date
\date{}
\maketitle
\vspace{-3em}

\section*{Cell cycle model}

\begin{comment}

\begin{figure*}[t!]
	\centering
	\includegraphics[width=0.45\columnwidth]{daughterheat.eps}
	\includegraphics[width=0.45\columnwidth]{motherheat.eps}
			\vspace{-.3cm}
	\caption{\small variability in mutant phenotype in daughter and mother cells of different mutant strains }\label{fig:dist}
\end{figure*}
\begin{figure*}[t!]
	\centering
	\includegraphics[width=0.45\columnwidth]{barD.eps}
	\includegraphics[width=0.45\columnwidth]{barM.eps}
			\vspace{-.3cm}
	\caption{\small variability in mutant phenotype in daughter and mother cells of different mutant strains }\label{fig:dist}
\end{figure*}

\end{comment}

The main regulator of the cell cycle in budding yeast is a cyclin-dependent protein kinase (Cdc28) that is constitutively expressed but periodically activated and inhited during progression through the cell cycle. Cdc28 forms an active kinase by binding to two families of cyclin partners, Cln1-3 and Clb1-6, each of which is synthesized and degraded in different phases of the cell cycle. In early G1 phase, Cln3 is the only available partner of Cdc28. As a newborn cell grows, the hetero-dimer of Cln3:Cdc28 accumulates until the cell reaches a critical size, when there is sufficient Cln3:Cdc28 (and a back-up protein, Bck2) to activate the transcription factors SBF and MBF. These transcription factors are responsible for the production of Cln2 and Clb5, respectively. Cln2 accumulation induces emergence of the bud and Clb5 initiates DNA synthesis.
	
   In G1 phase the cyclin-dependent kinase inhibitors (CKI), Sic1 and Cdc6, are in high abundance, and they inhibit the activity of Clb5:Cdc28. However, as the activity of Cln2:Cdc28 increases, these inhibitors get phosphorylated and  degraded by the SCF-proteosome pathway. As a result Clb5 accumulates to initiate  DNA synthesis (S phase). Clb2 is the cyclin responsible for driving the cell into mitosis (M phase). As CKIs are removed, Clb2 level rises because Clb2 activates its own transcription factor Mcm1 in an autocatalytic reaction. Rising Clb2:Cdc28 activity phosphorylates and inactivates the transcription factors SBF and MBF. In telophase, Clb2 must be degraded below a threshold so that the cell can exit mitosis and return to G1 phase. Clb2 degradation is initiated by two proteins, Cdc20 and Cdh1. Cdc20 has been kept inactive in the early stages of mitosis by the `mitotic checkpoint complex'. When all chromosomes are properly aligned on the mitotic spindle, Cdc20 becomes active and facilitates the degradation of Clb2. 
   
 Moreover, as a yeast cell exits mitosis, Cdh1 is activated by a phosphatase, Cdc14, which has been sequestered in the nucleolus by binding to Net1. After full chromosome alignment on the metaphase plate, first Tem1 and then Cdc15 become active. Cdc15 phosphorylates Net1, which leads to the release of Cdc14. Next, Cdc14 activates Cdh1 (which takes over for Cdc20 as the primary initiator of Clb1-6 degradation in G1), and Cdc14 also activates the transcription factor, Swi5, for production of CKIs in G1 phase. In this way the scene is set for the cell to return to G1 phase, when the CKIs are abundant and all cyclins (except for Cln3) are out of the picture. 

\newpage
\section*{Variables, equations, reactions and parameter values} 
 \setlength{\arrayrulewidth}{0.1mm}
\setlength{\tabcolsep}{10pt}
\renewcommand{\arraystretch}{1.0}
 
\rowcolors{1}{blue!25!white!10}{yellow!25!white!10}

 \begin{longtable}[h!]{|p{2.0cm}|p{10cm}|p{2cm}|}
 \caption*{Table S1. Variables and initial values. Except for mass which is a normalized (dimensionless) variable, all other variables are based on number of molecules per cell. Initial values are given for all variables that are governed by differential equations. Some other variables are expressed in algebraic functions of the time-dependent variables, so their initial values are not listed here. } \label{tab:var&init}
\endfirsthead
%{Table S1.(continued)} 
\endhead

%\raggedleft{\textit{(continued)}} 
\endfoot
\endlastfoot
\hline
    Variable & Description & Initial value  \\\hline
    \hline
    mass &Indicator of cell size (dimensionless) & 1.04\\\hline
    
    Cln2 &Total cyclins Cln1 and Cln2 (represented as Cln2 in the model) & 21\\\hline
    
    Clb5  & Active forms of cyclins Clb5 and Clb6 (represented as Clb5 in the model)&  48\\\hline
    
    Clb2 &Active forms of Clb1 and Clb2 (represented as Clb2 in the model) & 233  \\\hline
    
    Sic1 & A stoichiometric inhibitor of Cdc28/Clb2 and Cdc28/Clb5 & 8\\\hline
    
    Sic1P &Phophorylated form of Sic1 & 6\\\hline
    
    C2 &A complex formed by Clb2 and Sic1 & 149\\\hline
    C5 &A complex formed by Clb5 and Sic1 &  32\\\hline
    C2P & Phophorylated form of C2&  31\\\hline
    C5P  &Phophorylated form of C5 &   6\\\hline
    Cdc6 & 	A stoichiometric inhibitor of Cdc28/Clb2 &  22\\\hline
    
    Cdc6P  &Phophorylated form of Cdc6 &  11\\\hline
    
    F2 &A complex formed by Clb2 and Cdc6  &  66\\\hline
    F5 & A complex formed by Clb5 and Cdc6 &   0\\\hline
    F2P & Phophorylated form of F2&  26\\\hline
    F5P    &Phophorylated form of F5 &   0\\\hline
    Swi5   & 	Transcription factor for Sic1 and Cdc6& 613\\\hline
    Swi5$_\text{T}$  & Total Swi5 & 634\\\hline
    
     APC    &Anaphase Promoting Complex & 285\\\hline
     
    APCP  &Active (phosphorylated) form of APC &  16\\\hline
    
    Cdc20$_\text{T}$ &Total Cdc20&4059\\\hline
    
    Cdc20A & Active form of Cdc20 (an APC partner) & 752\\\hline
    
    Cdh1T  & Total Cdh1&1273\\\hline
    
    Cdh1   & Active Cdh1 (an APC partner)& 895\\\hline
    
    Tem1   &A GTP-binding protein   &1140\\\hline
    
    Tem1$_\text{T}$ &Total Tem1&1166\\\hline
    
    Cdc15  &A kinase required for nuclear division & 342\\\hline
    
    Cdc15$_\text{T}$ & Total Cdc15& 518\\\hline
    
    Cdc14  & A phosphatase required for mitosis exit & 121\\\hline
    
    Cdc14$_\text{T}$ &Total of Cdc14 & 607\\\hline
    
    Net1   & A stoichiometric inhibitor of Cdc14 &   7\\\hline
    
    Net1$_\text{T}$  & Total Net1 & 838\\\hline
    
     Net1P&Phosphorylated form of Net1&-\\\hline
     
    RENT   &  A protein complex of Net1 and Cdc14 that regulates nucleolar silencing and telophase& 324\\\hline
    
     RENTP&Phosphorylated form of RENT&-\\\hline
    Cdc55    &Active form of CDC55 phosphatase &1161\\\hline
    
    Esp1   &A protein required for sister chromatid separation &   9\\\hline
    
    Esp1$_\text{T}$  &Total Esp1 &  42\\\hline
    
    Pds1   & 	A stoichiometric inhibitor of Esp1 & 2\\\hline
    
    ORI    &An auxiliary variable representing proteins that signal the onset of DNA synthesis   &2374\\\hline
    
    BUD    & An auxiliary variable representing proteins that initiate a new bud &   0 \\\hline 
    
    SPN    & An auxiliary variable representing proteins that signal the alignment of all chromosomes  &   0 \\\hline   
    
    SBF   & Transcription factor for Cln2& -\\\hline
    
    SBF$_\text{T}$   & Total SBF& 527\\\hline
    
    MBF  &Transcription factor for Clb5 & -\\\hline
    
    MBF$_\text{T}$   &Total MBF &442 \\\hline
    
    Mcm1 & Transcription factor for Clb2, Cdc20 and Swi5&- \\\hline
    
    Mcm1$_\text{T}$ & Total Mcm1&10363 \\\hline
   
    Cln3 &A G1-cyclin initiating S{\scriptsize TART} events  &50\\\hline
    
    Bck2 & A back-up protein initiating S{\scriptsize TART} events & 25 \\\hline
    
    Clb5$_\text{T}$ &Total Clb5&-\\\hline
    
    Clb2$_\text{T}$ &Total Clb2&-\\\hline
    
    Sic1$_\text{T}$&Total Sic1&-\\\hline
    
    Cdc6$_\text{T}$&Total Cdc6&-\\\hline
    
    CKI$_\text{T}$&Total cyclin inhibitors Sic1 and Cdc6 &-\\\hline


%Mad2& 	A checkpoint protein that keeps Cdc20 inactive until the chromosomes are aligned&\\\hline

%Bub2&A checkpoint protein that inhibits Tem1 	&\\\hline

%Lte1& 	GTP-exchange factor that activates Tem1&\\\hline

$mCdh1$ &Cdh1 messenger RNA&4\\\hline
$mTem1$ &Tem1 messenger RNA& 2\\\hline
$mCdc15$&Cdc15 messenger RNA& 2\\\hline
$mCdc14$&Cdc14 messenger RNA& 6\\\hline
$mNet1$&Net1 messenger RNA& 3\\\hline
$mCdc55$&Cdc55 messenger RNA& 4\\\hline
$mEsp1$&Esp1 messenger RNA& 2\\\hline
$mSBF$&SBF messenger RNA& 4\\\hline
$mMBF$&MBF messenger RNA& 4\\\hline
$mMcm1$&Mcm1 messenger RNA& 3\\\hline
$mAPC$&APC messenger RNA& 4\\\hline
$mCln2$&Cln2 messenger RNA& 1\\\hline
$mClb5$&Clb5 messenger RNA& 1\\\hline
$mClb2$&Clb2 messenger RNA& 4\\\hline
$mSic1$&Sic1 messenger RNA& 3\\\hline
$mCdc6$&Cdc6 messenger RNA& 4\\\hline
$mSwi5$&Swi5 messenger RNA& 9\\\hline
$mCdc20$&Cdc20 messenger RNA& 5\\\hline
$mPds1$&Pds1 messenger RNA& 4\\\hline
 \hline
 
  %Pds1 \end{tabular}
\end{longtable}
 

\setlength{\arrayrulewidth}{0.1mm}
\setlength{\tabcolsep}{10pt}
\renewcommand{\arraystretch}{1.0}
 
\rowcolors{1}{blue!25!white!10}{yellow!25!white!10}


\newpage
\begin{longtable}[H]{p{\dimexpr \linewidth-2\tabcolsep}}
 \caption*{\raggedright {Table S2. Equations.}} \label{tab:equations}
\endfirsthead
{Table S2. (continued)} 
\endhead
\raggedleft{\textit{(continued)}} 
\endfoot
\endlastfoot
\hline
$\frac{\text{d}mass}{\text{d}t} =k_\text{g}\cdot{{mass}}$ \\\hline
    
$\frac{\text{d}Cln2}{\text{d}t} =(k'_{\text{s,n2}}\cdot c_\text{cln2}\cdot mass + k''_{\text{s,n2}}\cdot \frac{c_\text{cln2}}{c_\text{sbf}} \cdot SBF)\cdot mass \cdot mCln2- k_{\text{d,n2}} \cdot Cln2+k_\text{g}\cdot Cln2$\\\hline
	
$\frac{\text{d}Clb5}{\text{d}t} =(k'_{\text{s,b5}}\cdot c_\text{clb5}\cdot mass + k''_{\text{s,b5}}\cdot \frac{c_\text{clb5}}{c_\text{mbf}} \cdot MBF)\cdot mass\cdot mClb5  + (k_{\text{d3,c1}}\cdot C5\text{P} + k_{\text{di,b5}}\cdot C5) + (k_{\text{d3,f6}}\cdot F5\text{P} + k_{\text{di,f5}}\cdot F5)- (V_{\text{d,b5}} + \frac{k_{\text{as,b5}}}{c_\text{sic1}\cdot mass }\cdot Sic1  + \frac{k_{\text{as,f5}}}{c_\text{cdc6}\cdot mass}\cdot Cdc6)\cdot Clb5 + k_\text{g}\cdot Clb5$\\\hline
    
$\frac{\text{d} Clb2}{\text{d}t} =(k'_{\text{s,b2}}\cdot c_\text{clb2}\cdot mass + k''_{\text{s,b2}}\cdot\frac{c_\text{clb2}}{c_\text{mcm1}}\cdot Mcm1)\cdot mass\cdot mClb2  + (k_{\text{d3,c1}}\cdot C2\text{P} + k_{\text{di,b2}}\cdot C2) + (k_{\text{d3,f6}}\cdot F2\text{P} + k_{\text{di,f2}}\cdot F2)-(V_{\text{d,b2}} + \frac{k_{\text{as,b2}}}{c_\text{sic1}\cdot mass}\cdot Sic1   + \frac{k_{\text{as,f2}}}{c_\text{cdc6}\cdot mass}\cdot Cdc6)\cdot Clb2 + k_\text{g}\cdot Clb2$\\\hline
    
$\frac{\text{d} Sic1}{\text{d}t} =(k'_{\text{s,c1}}\cdot c_\text{sic1}\cdot mass + k''_{\text{s,c1}}\frac{c_\text{sic1}}{c_\text{swi5}}\cdot Swi5)\cdot mSic1 + (V_{\text{d,b2}} + k_{\text{di,b2}})\cdot C2\text{P} + (V_{\text{d,b5}} + k_{\text{di,b5}})\cdot C5\text{P}+ \frac{k_{\text{pp,c1}}}{c_\text{cdc14}\cdot mass}\cdot Cdc14\cdot Sic1\text{P}- (\frac{k_{\text{as,b2}}}{c_\text{clb2}\cdot mass}\cdot Clb2 + \frac{k_{\text{as,b5}}}{c_\text{clb5}\cdot mass}\cdot Clb5 + V_{\text{kp,c1}})\cdot Sic1  + k_\text{g}\cdot Sic1$\\\hline
    
$\frac{\text{d} Sic1P}{\text{d}t}=V_{\text{kp,c1}}\cdot Sic1  - (\frac{k_{\text{pp,c1}}}{c_\text{cdc14}\cdot mass}\cdot Cdc14 + k_{\text{d3,c1}})\cdot Sic1\text{P} + V_{\text{d,b2}}\cdot C2\text{P}  + V_{\text{d,b5}}\cdot C5\text{P}  + k_\text{g}\cdot Sic1\text{P} $\\\hline
    

$\frac{\text{d} C2}{\text{d}t}   =\frac{k_{\text{as,b2}}}{c_\text{clb2}\cdot mass}\cdot\text{Clb2}\cdot Sic1 + \frac{k_{\text{pp,c1}}}{c_\text{cdc14}\cdot mass}\cdot Cdc14\cdot C2\text{P}  - (k_{\text{di,b2}} + V_{\text{d,b2}} + V_{\text{kp,c1}})\cdot C2  + k_\text{g}\cdot C2 $\\\hline
    
$\frac{\text{d} C5}{\text{d}t}    =\frac{k_{\text{as,b5}}}{c_\text{clb5}\cdot mass}\cdot\text{Clb5}\cdot Sic1+ \frac{k_{\text{pp,c1}}}{ c_\text{cdc14}\cdot mass }\cdot Cdc14\cdot C5\text{P} - (k_{\text{di,b5}} + V_{\text{d,b5}} + V_{\text{kp,c1}})\cdot C5 +k_\text{g}\cdot C5 $\\\hline
    
$\frac{\text{d}C2\text{P}}{\text{d}t}   =V_{\text{kp,c1}}\cdot C2  - (\frac{k_{\text{pp,c1}}}{ c_\text{cdc14}\cdot mass} \cdot Cdc14   + k_{\text{d3,c1}} + V_{\text{d,b2}})\cdot C2\text{P} + k_\text{g}\cdot C2\text{P}$\\\hline

$\frac{\text{d}C5\text{P}}{\text{d}t}  =V_{\text{kp,c1}}\cdot C5 - (\frac{k_{\text{pp,c1}}}{c_\text{cdc14}\cdot mass}\cdot Cdc14 + k_{\text{d3,c1}} + V_{\text{d,b5}})\cdot C5\text{P}
   + k_\text{g}\cdot C5\text{P}$\\\hline
   
$\frac{\text{d} Cdc6}{\text{d}t}  =(k'_{\text{s,f6}} \cdot c_\text{cdc6}\cdot mass + k''_{\text{s,f6}}\cdot\frac{c_\text{cdc6}}{c_\text{swi5}}\cdot Swi5+ k'''_{\text{s,f6}}\cdot\frac{c_\text{cdc6}}{c_\text{sbf}}\cdot SBF)\cdot mCdc6  + (V_{\text{d,b2}} + k_{\text{di,f2}})\cdot F2  + (V_{\text{d,b5}} +k_{\text{di,f5}})\cdot F5  + \frac{k_{\text{pp,f6}}}{c_\text{cdc14}\cdot mass }\cdot Cdc14 \cdot Cdc6P   - (\frac{k_{\text{as,f2}}}{ c_\text{clb2}\cdot mass} \cdot Clb2  + \frac{k_{\text{as,f5}}}{c_\text{clb5}\cdot mass}\cdot Clb5+ V_{\text{kp,f6}})\cdot Cdc6 + k_\text{g}\cdot  Cdc6 $\\\hline

$\frac{\text{d} Cdc6\text{P}}{\text{d}t} =V_{\text{kp,f6}}\cdot Cdc6  - (\frac{k_{\text{pp,f6}}}{c_\text{cdc14}\cdot mass} \cdot Cdc14 + k_{\text{d3,f6}})\cdot Cdc6\text{P}  + V_{\text{d,b2}}\cdot F2\text{P}  + V_{\text{d,b5}}\cdot F5\text{P}  +k_\text{g}\cdot Cdc6\text{P}$\\\hline
    
    
    
$\frac{\text{d} F2}{\text{d}t}   =\frac{k_{\text{as,f2}}}{c_\text{clb2}\cdot mass}\cdot\text{Clb2}\cdot Cdc6  + \frac{k_{\text{pp,f6}}}{c_\text{cdc14}\cdot  mass }\cdot Cdc14 \cdot F2\text{P}- (k_{\text{di,f2}} + V_{\text{d,b2}} + V_{\text{kp,f6}})\cdot F2  + k_\text{g}\cdot  F2 $\\\hline
    
$\frac{\text{d} F5}{\text{d}t}   =\frac{k_{\text{as,f5}}}{c_\text{clb5}\cdot mass} \cdot Clb5 \cdot Cdc6  + \frac{k_{\text{pp,f6}}}{c_\text{cdc14}\cdot mass}\cdot Cdc14 \cdot F5\text{P} - (k_{\text{di,f5}} + V_{\text{d,b5}} + V_{\text{kp,f6}})\cdot F5  
+ k_\text{g}\cdot F5 $\\\hline
   
$\frac{\text{d} F2\text{P}}{\text{d}t}  =V_{\text{kp,f6}}\cdot F2  -(\frac{k_{\text{pp,f6}}}{c_\text{cdc14}\cdot mass }\cdot  Cdc14  + k_{\text{d3,f6}} + V_{\text{d,b2}})\cdot F2\text{P} + k_\text{g}\cdot F2\text{P}$\\\hline
    
$\frac{\text{d} F5\text{P}}{\text{d}t}  =V_{\text{kp,f6}}\cdot F5 - (\frac{k_{\text{pp,f6}}}{c_\text{cdc14}\cdot mass}\cdot Cdc14 + k_{\text{d3,f6}} + V_{\text{d,b5}})\cdot F5\text{P}+ k_\text{g}\cdot F5\text{P}$\\\hline
  
$\frac{\text{d} Swi5_\text{T}}{\text{d}t}=(k'_{\text{s,swi}}\cdot c_\text{swi5}\cdot mass + k''_{\text{s,swi}}\cdot \frac{c_\text{swi5}}{c_\text{mcm1}}\cdot Mcm1)\cdot  mSwi5  - k_{\text{d,swi}}\cdot Swi5T\text{} + k_\text{g}\cdot Swi5_\text{T}$\\\hline
    
$\frac{\text{d} Swi5}{\text{d}t} =(k'_{\text{s,swi}}\cdot c_\text{swi5}\cdot mass + k''_{\text{s,swi}}\cdot \frac{c_\text{swi5}}{c_\text{mcm1}}\cdot Mcm1)\cdot mSwi5  + \frac{k_{\text{a,swi}}}{c_\text{cdc14}\cdot  mass }\cdot Cdc14 \cdot (Swi5_\text{T} -Swi5 ) - (k_{\text{d,swi}} + \frac{k_{\text{i,swi}}}{ c_\text{clb2}\cdot mass }\cdot Clb2 )\cdot Swi5 + k_\text{g}\cdot Swi5 $\\\hline

$\frac{\text{d} APC\text{P}}{\text{d}t} =\frac{ k_{\text{a,apc}}\cdot\frac{ c_\text{apc}}{c_\text{clb2}}\cdot Clb2 \cdot(APC- APC\text{P})}{ J_{\text{a,apc}}\cdot c_\text{apc}\cdot mass +  APC - APC\text{P}} - \frac{k_{\text{i,apc}}\cdot c_\text{apc}\cdot mass \cdot APC\text{P}} {J_\text{{i,apc}}\cdot c_\text{apc} \cdot  mass+APC\text{P}}+ k_\text{g}\cdot APC\text{P}$\\\hline
  
$\frac{\text{d}Cdc20_\text{T}}{\text{d}t}= (k'_{\text{s,20}}\cdot c_\text{cdc20}\cdot mass + k''_{\text{s,20}}\cdot\frac{c_\text{cdc20}}{c_\text{mcm1}}\cdot Mcm1)\cdot mCdc20 - k_{\text{d,20}}\cdot Cdc20_\text{T} + k_\text{g}\cdot Cdc20_\text{T}$\\\hline
    
$\frac{\text{d} Cdc20\text{A}}{\text{d}t}= (k'_{\text{a,20}} + \frac{k''_{\text{a,20}}}{ c_\text{cdc20}\cdot mass}\cdot APC\text{P})\cdot  (Cdc20_\text{T}-Cdc20\text{A})- (k_{\text{mad2}}+k_{\text{d,20}})\cdot Cdc20\text{A} + k_\text{g}\cdot Cdc20\text{A}$\\\hline
    
$\frac{\text{d} Cdh1_\text{T}}{\text{d}t} =k_{\text{s,cdh}}\cdot c_\text{cdh1}\cdot mass\cdot mCdh1 - k_{\text{d,cdh}}\cdot Cdh1_\text{T}+ k_\text{g}\cdot Cdh1_\text{T}$\\\hline
    
$\frac{\text{d} Cdh1}{\text{d}t} =k_{\text{s,cdh}}\cdot c_\text{cdh1}\cdot mass\cdot mCdh1   - k_{\text{d,cdh}}\cdot Cdh1 + \frac{V_{\text{a,cdh}}\cdot c_\text{cdh1}\cdot mass \cdot(Cdh1_\text{T}-  Cdh1)} {J_{\text{a,cdh}}\cdot c_\text{cdh1}\cdot mass+Cdh1_\text{T}-  Cdh1} - \frac{V_{\text{i,cdh}}\cdot c_\text{cdh1}\cdot mass \cdot Cdh1}{J_{\text{i,cdh}}\cdot c_\text{cdh1}\cdot mass+ Cdh1 }  + k_\text{g}\cdot Cdh1 $\\\hline
    
$\frac{\text{d} Tem1}{\text{d}t} =\frac{k_{\text{lte1}}\cdot c_\text{tem1}\cdot mass \cdot (Tem1_\text{T} -  Tem1) }{J_{\text{a,tem}}\cdot c_\text{tem1}\cdot  mass + Tem1_\text{T}- Tem1}- \frac{k_{\text{bub2}}\cdot c_\text{tem1}\cdot mass \cdot Tem1}{J_{\text{i,tem}}\cdot c_\text{tem1}\cdot mass+ Tem1} + k_\text{g}\cdot Tem1$\\\hline
    
$\frac{\text{d} Cdc15}{\text{d}t} =(\frac{k'_{\text{a,15}}}{ c_\text{tem1} \cdot mass }\cdot(Tem1_\text{T}- Tem1) + \frac{k''_{\text{a,15}}}{c_\text{tem1}\cdot mass}\cdot\text{Tem1} + \frac{k'''_{\text{a,15}}}{ c_\text{cdc14}\cdot mass }\cdot Cdc14 )\cdot ( Cdc15T - Cdc15 ) 
- k_{\text{i,15}}\cdot Cdc15   +k_\text{g}\cdot Cdc15 $\\\hline

$\frac{\text{d}Cdc14_\text{T}}{\text{d}t}=k_{\text{s,14}}\cdot c_\text{cdc14}\cdot mass \cdot mCdc14 - k_{\text{d,14}}\cdot Cdc14_\text{T} + k_\text{g}\cdot Cdc14_\text{T}$\\\hline
    
$\frac{\text{d} Cdc14}{\text{d}t}=k_{\text{s,14}}\cdot c_\text{cdc14}\cdot mass\cdot mCdc14   - k_{\text{d,14}}\cdot Cdc14+ k_{\text{d,net}}\cdot (RENT  + RENT\text{P}) + k_{\text{di,rent}}\cdot RENT + k_{\text{di,rentp}}\cdot RENT\text{P} + k_\text{g}\cdot Cdc14 - (\frac{ k_{\text{as,rent}}}{ c_\text{net1}\cdot mass } \cdot Net1 +\frac{k_{\text{as,rentp}}}{ c_\text{net1}\cdot mass}\cdot Net1\text{P})\cdot Cdc14 $\\\hline
    
$\frac{\text{d} Net1_\text{T}}{\text{d}t} =k_{\text{s,net}}\cdot c_\text{net1}\cdot mass\cdot mNet1  - k_{\text{d,net}}\cdot Net1_\text{T} + k_\text{g}\cdot Net1_\text{T}$\\\hline

$\frac{\text{d} Net1}{\text{d}t}  =k_{\text{s,net}}\cdot c_\text{cdc14}\cdot mass\cdot mNet1   - k_{\text{d,net}}\cdot Net1  + k_{\text{d,14}}\cdot RENT  + k_{\text{di,rent}}\cdot RENT  - \frac{ k_{\text{as,rent}}}{ c_\text{cdc14}\cdot mass }\cdot Cdc14 \cdot Net1 + V_{\text{pp,net}}\cdot Net1\text{P} - V_{\text{kp,net}}\cdot Net1  + k_\text{g}\cdot Net1 $\\\hline
    
$\frac{\text{d} RENT}{\text{d}t}= -(k_{\text{d,14}} + k_{\text{d,net}})\cdot RENT  - k_{\text{di,rent}}\cdot RENT  + \frac{k_{\text{as,rent}} }{c_\text{cdc14}\cdot mass } \cdot Cdc14 \cdot Net1+ V_{\text{pp,net}}\cdot RENT\text{P}- V_{\text{kp,net}}\cdot RENT  + k_\text{g}\cdot RENT $\\\hline
  
$\frac{\text{d} Cdc55}{\text{d}t}=
k_{\text{s,55}}\cdot c_\text{cdc55}\cdot mass\cdot mCdc55   -
V_{\text{d,55}}\cdot Cdc55  + k_\text{g}\cdot Cdc55 $\\\hline

$\frac{\text{d} Pds1}{\text{d}t}  =(k'_{\text{s,pds}}\cdot c_\text{pds1}\cdot mass + k''_{\text{s1,pds}}\cdot\frac{c_\text{pds1}}{c_\text{sbf}}\cdot SBF+ k''_{\text{s2,pds}}\cdot\frac{c_\text{pds1}}{c_\text{mcm1}}\cdot Mcm1)\cdot mPds1  + k_{\text{di,esp}}\cdot PE  - (V_{\text{d,pds}}+\frac{k_{\text{as,esp}}}{c_\text{esp1}\cdot mass}\cdot Esp1 )\cdot Pds1  + k_\text{g}\cdot Pds1 $\\\hline
    
$\frac{\text{d} Esp1}{\text{d}t} =-\frac{k_{\text{as,esp}}}{c_\text{pds1}\cdot mass}\cdot Pds1 \cdot Esp1+ (k_{\text{di,esp}}+V_{\text{d,pds}})\cdot PE + k_\text{g}\cdot Esp1 $\\\hline
    
$\frac{\text{d} ORI}{\text{d}t}   =k_{\text{s,ori}}\cdot(e_{\text{ori,b5}}\cdot \frac{c_\text{ori}}{c_\text{clb5}}\cdot Clb5 + e_{\text{ori,b2}}\cdot \frac{c_\text{ori}}{c_\text{clb2}}\cdot Clb2 )- k_{\text{d,ori}}\cdot ORI  + k_\text{g}\cdot ORI $\\\hline
    
$\frac{\text{d} BUD}{\text{d}t}   =k_{\text{s,bud}}\cdot(e_{\text{bud,n2}}\cdot \frac{c_\text{bud}}{c_\text{cln2}}\cdot Cln2  + e_{\text{bud,n3}}\cdot \frac{c_\text{bud}}{c_\text{cln3}}\cdot Cln3  + e_{\text{bud,b5}}\cdot \frac{c_\text{bud}}{c_\text{clb5}}\cdot Clb5 ) - k_{\text{d,bud}}\cdot BUD  + k_\text{g}\cdot BUD $\\\hline
    
$\frac{\text{d} SPN}{\text{d}t}   =\frac{k_{\text{s,spn}}\cdot c_\text{spn}\cdot mass\cdot Clb2 }{ J_{\text{spn}}\cdot c_\text{clb2}\cdot mass+ Clb2}  
- k_{\text{d,spn}}\cdot SPN  + k_\text{g}\cdot SPN $\\\hline

$\frac{\text{d} Tem1_\text{T}}{\text{d}t}=k_{\text{s,tem1t}}\cdot c_\text{tem1} \cdot mass\cdot mTem1  - k_{\text{d,tem1t}}\cdot Tem1_\text{T}+ k_\text{g}\cdot Tem1_\text{T}$\\\hline
    
$\frac{\text{d} Cdc15_\text{T}}{\text{d}t}= k_{\text{s,cdc15t}}\cdot c_\text{cdc15}\cdot mass\cdot mCdc15  - k_{\text{d,cdc15t}}\cdot Cdc15_\text{T}+ k_\text{g}\cdot Cdc15_\text{T}$\\\hline
    
$\frac{\text{d} Esp1_\text{T}}{\text{d}t}=k_{\text{s,esp1t}}\cdot c_\text{esp1}\cdot mass \cdot mEsp1   - k_{\text{d,esp1t}}\cdot Esp1_\text{T}+ k_\text{g}\cdot Esp1_\text{T}$\\\hline
    
$\frac{\text{d} SBF_\text{T}}{\text{d}t}  =k_{\text{s,sbft}}\cdot c_\text{sbf}\cdot mass\cdot mSBF      - k_{\text{d,sbft}}\cdot SBF_\text{T}    + k_\text{g}\cdot SBF_\text{T}$\\\hline
 	
$\frac{\text{d} MBF_\text{T}}{\text{d}t}  =k_{\text{s,mbft}}\cdot c_\text{mbf}\cdot mass \cdot mMBF    - k_{\text{d,mbft}}\cdot MBF_\text{T} + k_\text{g}\cdot MBF_\text{T}$\\\hline
    
$\frac{\text{d} Mcm1_\text{T}}{\text{d}t} =k_{\text{s,mcm1t}}\cdot c_\text{mcm1}\cdot mass\cdot mMcm1    - k_{\text{d,mcm1t}}\cdot Mcm1_\text{T} + k_\text{g}\cdot Mcm1_\text{T}$\\\hline

    
$\frac{\text{d} APC}{\text{d}t}= k_{\text{s,apct}}\cdot c_\text{apc}\cdot mass\cdot mAPC- k_{\text{d,apct}}\cdot APC+ k_\text{g}\cdot APC $\\\hline
 
    
$\frac{\text{d} Cln3}{\text{d}t}  =k_{\text{s,n3}}\cdot c_\text{cln3}\cdot mass^2 - k_{\text{d,n3}}\cdot Cln3      + k_\text{g}\cdot Cln3 $\\\hline
    
    
$\frac{\text{d} Bck2}{\text{d}t}  =k_{\text{s,k2}}\cdot c_\text{bck2}\cdot mass ^2 - k_{\text{d,k2}}\cdot Bck2      + k_\text{g}\cdot Bck2 $\\\hline
    
$G(V_\text{a},V_\text{i},J_\text{a},J_\text{i})=\frac{2J_\text{i}V_\text{a}}{V_\text{i}-V_\text{a}+J_\text{a}V_\text{i}+J_\text{i}V_\text{a}+\sqrt{(V_\text{i}-V_\text{a}+J_\text{a}V_\text{i}+J_\text{i}V_\text{a})^2-4(V_\text{i}-V_\text{a})J_\text{i}V_\text{a}}}$\\\hline
    
$  SBF =G(V_{\text{a,sbf}}, V_{\text{i,sbf}}, J_{\text{a,sbf}}, J_{\text{i,sbf}})\cdot SBF_\text{T}$\\\hline
    
$ MBF =G(V_{\text{a,sbf}}, V_{\text{i,sbf}}, J_{\text{a,sbf}}, J_{\text{i,sbf}})\cdot MBF_\text{T}$\\\hline
    
$ Mcm1  =G(\frac{k_{\text{a,mcm}}}{c_\text{clb2}\cdot mass}\cdot\text{Clb2},k_{\text{i,mcm}}, J_{\text{a,mcm}}, J_{\text{i,mcm}})\cdot Mcm1_\text{T}$\\\hline

$Clb5_\text{T}= Clb5  +  C5  + C5\text{P} + \text{F5} + F5\text{P}  $\\\hline
    
$Clb2_\text{T}= Clb2  +  C2  + C2\text{P} +  F2  + F2\text{P}  $\\\hline
    
$Sic1_\text{T}= Sic1  + Sic1\text{P} +  C2  + C2\text{P} +  C5  + C5\text{P}$\\\hline
    
$ Cdc6_\text{T}= Cdc6  + Cdc6\text{P} +  F2  + F2\text{P} +  F5  + F5\text{P}$\\\hline
    
$CKI_\text{T}=Sic1_\text{T} + Cdc6_\text{T} $\\\hline
    
$RENT\text{P} =Cdc14_\text{T} -  RENT  -  Cdc14 $\\\hline
    
$Net1\text{P}=Net1_\text{T} -  Net1  - Cdc14_\text{T} +  Cdc14 $\\\hline
    
$\text{PE}=Esp1_\text{T} -  Esp1 $\\\hline

$V_{\text{d,b5}} =k'_{\text{d,b5}} +  k''_{\text{d,b5}}\cdot Cdc20\text{A} $\\\hline
    
$V_{\text{d,b2}} =k'_{\text{d,b2}} + k''_{\text{d,b2}} \cdot Cdh1  +  k_{\text{d,b2p}} \cdot Cdc20\text{A} $\\\hline
    
$V_{\text{a,sbf}}= k_{\text{a,sbf}}\cdot (e_{\text{sbf,n2}}\cdot Cln2   + e_{\text{sbf,n3}}\cdot( Cln3 +  Bck2  )+ e_{\text{sbf,b5}}\cdot  Clb5)$\\\hline
    
$V_{\text{i,sbf}} =k'_{\text{i,sbf}} + k''_{\text{i,sbf}} Clb2 $\\\hline

$V_{\text{kp,c1}}=k_{\text{d1,c1}} + \frac{k_{\text{d2,c1}}} {J_{\text{d2,c1}}+\text{Sic1T}}\cdot(e_{\text{c1,n3}}\cdot  Cln3  + e_{\text{c1,k2}}\cdot Bck2 + e_{\text{c1,n2}}\cdot   Cln2  +        e_{\text{c1,b5}}\cdot   Clb5   + e_{\text{c1,b2}}\cdot   Clb2)$\\\hline
    
$V_{\text{kp,f6}}=k_{\text{d1,f6}} + \frac{k_{\text{d2,f6}}}{J_{\text{d2,f6}} + Cdc6  }\cdot(e_{\text{f6,n3}}\cdot   Cln3  + e_{\text{f6,k2}}\cdot  Bck2  + e_{\text{f6,n2}}\cdot  Cln2 +            e_{\text{f6,b5}}\cdot  Clb5  + e_{\text{f6,b2}}\cdot  Clb2 )$\\\hline
    
$ V_{\text{a,cdh}}=k'_{\text{a,cdh}} +  k''_{\text{a,cdh}}\cdot Cdc14 $\\\hline
    
$V_{\text{i,cdh}}=k'_{\text{i,cdh}} +  k''_{\text{i,cdh}}\cdot(e_{\text{cdh,n3}}\cdot  Cln3  + e_{\text{cdh,n2}}\cdot   Cln2  + e_{\text{cdh,b2}}\cdot  Clb2  + e_{\text{cdh,b5}}\cdot  Clb5 )$\\\hline
    
$V_{\text{pp,net}}=k'_{\text{pp,net}} +  k''_{\text{pp,net}}\cdot Cdc55$\\\hline
    
$V_{\text{kp,net}}=(k'_{\text{kp,net}} + k''_{\text{kp,net}}\cdot Cdc55 )\cdot  mass $\\\hline
    
$V_{\text{d,55}} =k'_{\text{d,55}} + k''_{\text{d,55}}(J_{\text{20,55}} +  Cdc20\text{A})\cdot\frac{J_{\text{pds}}}{J_{\text{pds}} +  Pds1 } $\\\hline
    
$V_{\text{d,pds}} =k'_{\text{d1,pds}} +  k''_{\text{d2,pds}} \cdot Cdc20\text{A} +  k''_{\text{d3,pds}}\cdot  Cdh1 $\\\hline
    \hline
\end{longtable}


\small Reset rules: When the normalized concentration of Clb2  (denoted as $[\text{Clb2}]_\text{n}$) drops below $K_{\text{ez}}$, we reset the auxiliary proteins [BUD]$_\text{n}$ and [SPN]$_\text{n}$ to zero, and divide all species in the cell, except for Cln3 and Bck2,  between daughter and mother cells with a 40:60 ratio, according to observations by Di Talia \textit{et al.}~\cite{DiTalia2007}. This ratio for Cln3 and Bck2 is set to 20:80 to match with the experimental observations in \cite{Cln3divisionLaabs2003, Cln3divisionDitalia2009}.  When [Clb2]+[Clb5] drops below $K_{\text{ez2}}$,  [ORI]$_\text{n}$ is reset to zero. These auxiliary proteins are used as flags to specify particular events (check points in the budding yeast cell cycle). That is [BUD]$_\text{n}$=1 indicates bud emergence, [ORI]$_\text{n}$=1 specifies initiation of DNA synthesis and [SPN]$_\text{n}$ =1 signals that the chromosome alignment on spindle is completed.

\small The reset rules in our hybrid model are similar to the deterministic model by Chen \textit{et al.} \cite{Chen2004}. However, to prevent events from misfiring multiple times due to stochastic fluctuations in the hybrid model, we follow specific tactics \cite{ahmadian2019stochastic}. In our model, there are two types of events: 
\textit{First}, events that are associated with the states of certain
species that change across predefined thresholds in only one direction (increasing or decreasing), taking BUD as an example. \textit{Second}, events that are associated with the states of certain species that change across predefined thresholds in both directions (increasing and decreasing),
taking Clb2 as an instance. 

For the first type of events,  the thresholds are set to the original predefined values at the beginning of the cell cycle. Once an event is triggered, the corresponding threshold is increased by multiplying it with a large number (e.g., $1000$) to prevent misfiring.

For the second type of events, we add two dummy events to prevent misfiring. Supplementary figure S\ref{fig:event} illustrates an example which describes the procedure we use to monitor type-two events for Clb2. 
The goal is to monitor the occurrence of events 2 and 4. We add events 1 and 3 to prevent misfiring of events 2 and 4 in our hybrid stochastic model. At the beginning of cell cycle, all thresholds are set to very high values except for the first event which is set to 0.5$K_{\text{ez}}$. Once event $i$ occurs, the threshold for $i$ is set to a very large value and the threshold for event $i+1$ is reset to its original predefined value. Using this procedure, we guarantee that events 2 and 4 take place in a correct manner in the presence of stochastic fluctuations.

\begin{figure*}[h]

	\centering
	\includegraphics[width=.7\columnwidth]{events.pdf} 
	\vspace{-0.0cm}
	\caption{\small \textbf{Type-two event monitoring procedure \cite{ahmadian2017hybrid}. }Events 2 and 4 are the original events from the deterministic model \cite{Chen2004}. Events 1 and 3 are the dummy events added to avoid misfiring of the original events in the presence of stochastic fluctuations. $K_\text{ez}$ is a dimensionless concentration. 
	 }\label{fig:event}
\end{figure*}

 


\newpage
\setlength{\arrayrulewidth}{0.1mm}
\setlength{\tabcolsep}{10pt}
\renewcommand{\arraystretch}{1.15}
 
\rowcolors{1}{blue!25!white!10}{yellow!25!white!10}
\begin{longtable}[h!]{p{2.1cm} p{5.5cm} p{2.1cm} p{3.5cm}}

%\small
% \centering
  \caption*{Table S3. Reaction channels and corresponding propensity functions for the slow subset in the hybrid model. }
  %\begin{tabular}{lclc}
  \\
    \hline
    Reaction  &   Propensity Function & Reaction  &   Propensity Function \\
    \hline
    $\phi\rightarrow mCdh1$  & $k_{\text{s,mcdh1}}$ & $mCdh1\rightarrow \phi$  & $k_{\text{d,mcdh1}}\cdot mCdh1 $ \\\hline
    
    $\phi\rightarrow mTem1$  & $k_{\text{s,mtem1}}$ &$mTem1\rightarrow \phi$  & $k_{\text{d,mtem1}}\cdot mTem1 $ \\\hline
    
    $\phi\rightarrow mCdc15$  & $k_{\text{s,mcdc15}}$ & $mCdc15\rightarrow \phi$  & $k_{\text{d,mcdc15}}\cdot mCdc15 $\\\hline
    
    $\phi\rightarrow mCdc14$  & $k_{\text{s,mcdc14}}$ & $mCdc14\rightarrow \phi$  & $k_{\text{d,mcdc14}}\cdot mCdc14 $ \\\hline
    
    $\phi\rightarrow mNet1$  & $k_{\text{s,mnet1}}$  &$mNet1\rightarrow \phi$  & $k_{\text{d,mnet1}}\cdot mNet1 $ \\\hline
    
    $\phi\rightarrow mCdc55$  & $k_{\text{s,mcdc55}}$ & $mCdc55\rightarrow \phi$  & $k_{\text{d,mcdc55}}\cdot mCdc55 $ \\\hline
    
    $\phi\rightarrow mEsp1$  & $k_{\text{s,mesp1}}$ & $mEsp1\rightarrow \phi$  & $k_{\text{d,mesp1}}\cdot mEsp1 $ \\\hline
    
    $\phi\rightarrow mSBF$  & $k_{\text{s,msbf}}$ & $mSBF\rightarrow \phi$  & $k_{\text{d,msbf}}\cdot mSBF $ \\\hline
    
    $\phi\rightarrow mMBF$  & $k_{\text{s,mmbf}}$ & $mMBF\rightarrow \phi$  & $k_{\text{d,mmbf}}\cdot mMBF $ \\\hline
    
    $\phi\rightarrow mMcm1$  & $k_{\text{s,mmcm1}}$ & $mMcm1\rightarrow \phi$  & $k_{\text{d,mmcm1}}\cdot mMcm1 $ \\\hline
    
    $\phi\rightarrow mAPC$  & $k_{\text{s,mapc}}$ & $mAPC\rightarrow \phi$  & $k_{\text{d,mapc}}\cdot mAPC $ \\\hline
    
 $\phi\rightarrow mCln2$  & $k_{\text{s,mcln2}}\cdot(k'_{\text{s,n2}}\cdot c_\text{cln2}\cdot mass + k''_{\text{s,n2}}\cdot \frac{c_\text{cln2}}{c_\text{sbf}} \cdot SBF)$ & $mCln2\rightarrow \phi$  & $k_{\text{d,mcln2}}\cdot mCln2 $ \\\hline
 
    $\phi\rightarrow mClb5$  & $k_{\text{s,mclb5}}\cdot(k'_{\text{s,b5}}\cdot c_\text{clb5}\cdot mass + k''_{\text{s,b5}}\cdot \frac{c_\text{clb5}}{c_\text{mbf}} \cdot MBF)$ & $mClb5\rightarrow \phi$  & $k_{\text{d,mclb5}}\cdot mClb5 $ \\\hline
    
    $\phi\rightarrow mClb2$  & $k_{\text{s,mclb2}}\cdot(k'_{\text{s,b2}}\cdot c_\text{clb2}\cdot mass +k''_{\text{s,b2}}\cdot\frac{c_\text{clb2}}{c_\text{mcm1}}\cdot Mcm1)$ & $mClb2\rightarrow \phi$  & $k_{\text{d,mclb2}}\cdot mClb2 $\\\hline
    
    $\phi\rightarrow mSic1$  & $k_{\text{s,msic1}}\cdot(k'_{\text{s,c1}}\cdot c_\text{sic1}\cdot mass + k''_{\text{s,c1}}\frac{c_\text{sic1}}{c_\text{swi5}}\cdot Swi5)$ & $mSic1\rightarrow \phi$  & $k_{\text{d,msic1}}\cdot mSic1 $ \\\hline
    
    $\phi\rightarrow mCdc6$  & $k_{\text{s,mcdc6}}\cdot(k'_{\text{s,f6}} \cdot c_\text{cdc6}\cdot mass + k''_{\text{s,f6}}\cdot\frac{c_\text{cdc6}}{c_\text{swi5}}\cdot Swi5+ k'''_{\text{s,f6}}\cdot\frac{c_\text{cdc6}}{c_\text{sbf}}\cdot SBF)$  & $mCdc6\rightarrow \phi$  & $k_{\text{d,mcdc6}}\cdot mCdc6 $ \\\hline 
    
    $\phi\rightarrow mSwi5$  & $k_{\text{s,mswi5}}\cdot(k'_{\text{s,swi}}\cdot c_\text{swi5}\cdot mass + k''_{\text{s,swi}}\cdot \frac{c_\text{swi5}}{c_\text{mcm1}}\cdot Mcm1)$ & $mSwi5\rightarrow \phi$  & $k_{\text{d,mswi5}}\cdot mSwi5 $ \\\hline
    
    $\phi\rightarrow mCdc20$  & $k_{\text{s,mcdc20}}\cdot(k'_{\text{s,20}}\cdot c_\text{cdc20}\cdot mass + k''_{\text{s,20}}\cdot\frac{c_\text{cdc20}}{c_\text{mcm1}}\cdot Mcm1)$ & $mCdc20\rightarrow \phi$  & $k_{\text{d,mcdc20}}\cdot mCdc20 $ \\\hline
    
    $\phi\rightarrow mPds1$  & $k_{\text{s,mpds1}}\cdot(k'_{\text{s,pds}}\cdot c_\text{pds1}\cdot mass + k''_{\text{s1,pds}}\cdot\frac{c_\text{pds1}}{c_\text{sbf}}\cdot SBF+ k''_{\text{s2,pds}}\cdot\frac{c_\text{pds1}}{c_\text{mcm1}}\cdot Mcm1)$ &$mPds1\rightarrow \phi$  & $k_{\text{d,mpsd1}}\cdot mPds1 $\\\hline
  \hline
  %\end{tabular}
  \label{tab:rna_reaction}
\end{longtable}
\newpage

\setlength{\arrayrulewidth}{.1mm}
\setlength{\tabcolsep}{16pt}
\renewcommand{\arraystretch}{1.0}
 
\rowcolors{1}{blue!25!white!10}{yellow!25!white!10}

\begin{longtable}[h!]{llll}
 \caption*{Table S4. Basal parameter values for the wild-type cell cycle. Parameters that start with lower case \textit{k} are rate constants ($\text{min}^{-1}$). All other parameter are dimensionless.} \label{tab:parameters}
\endfirsthead
{Table S4.(continued)} 
\endhead

%\raggedleft{\textit{(continued)}} 
\endfoot
\endlastfoot
\hline
  $k_{\text{g}}=0.0072$&  $k'_{\text{s,n2}}=0$& $k''_{\text{s,n2}}=0.03$& $k_{\text{d,n2}}=0.12$ \\\hline
  
 $k'_{\text{s,b5}}=0.0001$ & $k''_{\text{s,b5}}=0.0007$ &$k'_{\text{d3,c1}}=1$&
 $k_{\text{di,b5}}=0.06$\\\hline
    
    $k_{\text{as,f5}}=0.01$  & $k_{\text{d3,f6}}=1$&
    $k_{\text{di,f5}}=0.01$& $k_{\text{as,b5}}=50$\\\hline
    
     $k'_{\text{s,b2}}=0.0003$  &  $k''_{\text{s,b2}}=0.0114$  & $k_{\text{di,b2}}=0.05$    & $k_{\text{di,f2}}=0.5$\\\hline
    
    $k_{\text{as,b2}}=50$    & $k_{\text{as,f2}}=15$       & $k'_{\text{s,c1}}=0.0036$   &$k''_{\text{s,c1}}=0.0359$ \\\hline
    
    $k_{\text{pp,c1}}=4$ &
    $k'_{\text{s,f6}}=0.0059$       &$k''_{\text{s,f6}}=0.0295$       &$k'''_{\text{s,f6}}=0.0001$\\\hline
    
    $k_{\text{pp,f6}}= 4$&
    $k'_{\text{s,swi}}=0.0007$      &  $k''_{\text{s,swi}}=0.0114$      &$k_{\text{d,swi}}=0.08$ \\\hline
    
    
     $k_{\text{a,swi}}=2$ &$k_{\text{i,swi}}=0.05$  &$k_{\text{a,apc}}=0.1$  &$k_{\text{i,apc}}=0.15$ \\\hline
     
    $k'_{\text{s,20}}= 0.0014$      &$k''_{\text{s,20}}= 0.1364$      & $k'_{\text{a,20}}=0.05$      &$k''_{\text{a,20}}= 0.2$ \\\hline
    
    $k_{\text{d,20}}=0.3$&
    $k_{\text{s,cdh}}=0.0014$     & $k_{\text{d,cdh}}=0.01$&
    $k'_{\text{a,15}}=0.002$\\\hline
    
    $k''_{\text{a,15}}=1$ &
    $k'''_{\text{a,15}}=0.001$ & $k_{\text{i,15}}=0.5$     &$k_{\text{s,14}}=0.02$\\\hline
    
    $k_{\text{d,14}}=0.1$&
    $k_{\text{d,net}}=0.03$      &$k_{\text{di,rent}}=1$       & $k_{\text{di,rentp}}=2$ \\\hline  
    
    $k_{\text{as,rent}}=200$ &  
    $k_{\text{as,rentp}}=1$& $k_{\text{s,net}}=0.0134$&
    $k_{\text{s,55}}=0.0143$ \\\hline
    
    $k'_{\text{s,pds}}=0$
    &$k''_{\text{s1,pds}}=0.0043$
    &$k''_{\text{s2,pds}}=0.0079$
    &$k_{\text{di,esp}}=0.5$\\\hline

    $k_{\text{as,esp}}=50$    &$k_{\text{s,ori}}=2$     & $k_{\text{d,ori}}=0.06$
    &$k_{\text{s,bud}}=0.2$\\\hline
    
    $k_{\text{d,bud}}=0.06$      &$k_{\text{s,spn}}=0.1$    & $k_{\text{d,spn}}=0.06$
    &$k_{\text{s,tem1t}}=0.0150$\\\hline
    
    $k_{\text{d,tem1t}}=0.046$&
    $k_{\text{s,cdc15t}}=0.0142$   &$k_{\text{d,cdc15t}}=0.046$
    &$k_{\text{s,esp1t}}=0.0139$\\\hline
    
    $k_{\text{d,esp1t}}=0.046$  &$k_{\text{s,sbft}}=0.007$   &$k_{\text{d,sbft}}=0.0462$
    &$k_{\text{a,mcm}}=5$\\\hline
    
    $k_{\text{s,mbft}}= 0.0066$    &$k_{\text{d,mbft}}=0.046$   &$k_{\text{s,apct}}=0.0065$       &$k_{\text{d,apct}}=0.0462$  \\\hline
    
    $k_{\text{s,mcm1t}}= 0.0078$    &$k_{\text{d,mcm1t}}=0.046$ &
      $k_{\text{i,mcm}}=0.15$ & 
      $k''_{\text{d3,pds}}=0.04$\\\hline
    
    $k_{\text{a,sbf}}=0.38$     & $k'_{\text{i,sbf}}=0.6$&
    $k''_{\text{i,sbf}}=8$        &$k'_{\text{d,b5}}=0.01$\\\hline
    
    $k'_{\text{d,b2}}=0.003$     & $k''_{\text{d,b2}}=0.4$     &$k_{\text{d,b2p}}=0.15$      & $k_{\text{d1,c1}}=0.01$\\\hline
    
    $k_{\text{d2,c1}}=1$         &$k''_{\text{d,b5}}=0.16$    & $k_{\text{d1,f6}}=0.01$        & $k_{\text{d2,f6}}=1$      \\\hline
    
    $k'_{\text{a,cdh}}=0.01$       & $k''_{\text{a,cdh}}=0.8$&
    $k'_{\text{i,cdh}}=0.001$      &$k''_{\text{i,cdh}}=0.08$\\\hline
    
    $k'_{\text{pp,net}}=0.05$     & $k''_{\text{pp,net}}=3$      &$k'_{\text{kp,net}}=0.01$     & $k''_{\text{kp,net}}=0.6$\\\hline
    
    $k'_{\text{d,55}}=0.17$     & $k''_{\text{d,55}}=2$      & $k'_{\text{d1,pds}}=0.01$    & $k''_{\text{d2,pds}}=0.2$   \\\hline
    
    $k_{\text{s,n3}}=0.0080$ &   $k_{\text{d,n3}}=0.12$&
    $k_{\text{s,k2}}=0.0048$ &    $k_{\text{d,k2}}=0.12$\\\hline
   
  
    
    \multicolumn{4}{l}{$k_{\text{mad2}}=8 \text{ for [ORI]}_\text{n} >1 \text{and [SPN]}_\text{n}<1; \text{ otherwise } 0.01$}\\\hline
   
    
\multicolumn{4}{l}{$k_{\text{bud2}}=1 \text{ for [ORI]}_\text{n}>1 \text{ and [SPN]}_\text{n}<1; \text{ otherwise } 0.2$}\\\hline

\multicolumn{4}{l}{$k_{\text{lte1}}=1 \text{ for [SPN]}_\text{n}>1\text{  and [Clb2]}_\text{n} >1; \text{ otherwise } 0.1$}\\\hline

    $K_{\text{ez}}=0.3$&
    $K_{\text{ez2}}=0.2$ &
    $J_{\text{i,cdh}}=0.03 $ &
    $J_{\text{a,apc}}=0.1 $  \\\hline
    
    $J_{\text{i,apc}}=0.1 $   & 
    $J_{\text{a,cdh}}=0.03 $&
    $J_{\text{pds}}=0.04$    &
    $J_{\text{a,sbf}}=0.01$\\\hline
    
    $J_{\text{n3}}=6$       &$J_{\text{a,tem}}=0.1 $   & 
    $J_{\text{i,tem}}=0.1 $&
    $J_{\text{spn}}=0.14 $ \\\hline  
    
    $J_{\text{d2,f6}}=0.05$&
    $J_{\text{a,mcm}}=0.1$ & $J_{\text{i,mcm}}=0.1$   & $J_{\text{d2,c1}}=0.05$  \\\hline
    
    $J_{\text{i,sbf}}=0.01$  &
    $J_{\text{20,55}}=0.15$ & 
    $e_{\text{cdh,b2}}=1.2$    & $e_{\text{cdh,b5}}=8$  \\\hline
    
    $e_{\text{bud,n3}}=0.05 $&
    $e_{\text{ori,b5}}=0.9 $     & $e_{\text{ori,b2}}=0.45 $ & $e_{\text{bud,n2}}=0.12$ \\\hline
    
    $e_{\text{sbf,b5}}=2$ &
     $e_{\text{bud,b5}}=0.25 $  & $e_{\text{sbf,n2}}=2$&
    $e_{\text{sbf,n3}}=10$\\\hline
    
    $e_{\text{c1,b5}}=0.1$&
    $e_{\text{c1,n3}}=0.3$ &   $e_{\text{c1,k2}}=0.03$ & $e_{\text{c1,n2}}=0.06$\\\hline   
    
    $e_{\text{f6,n2}}=0.06$ &
    $e_{\text{c1,b2}}=0.45$ & $e_{\text{f6,n3}}=0.3$& $e_{\text{f6,k2}}=0.03$\\\hline
    
    $e_{\text{cdh,n2}}=0.4$&
     $e_{\text{f6,b5}}=0.1$ & $e_{\text{f6,b2}}=0.55$&
    $e_{\text{cdh,n3}}=0.25$ \\\hline
    $c_{\text{clb2}}=479.2$& $c_{\text{cln2}}=239.6$ & $c_{\text{cln3}}=599$&
$c_{\text{bck2}}=599$ \\\hline
     
    $c_{\text{cdh1}}=1198$  & $c_{\text{ori}}=119.8$ &$c_{\text{bud}}=119.8$& $c_{\text{spn}}=119.8$ \\\hline
    
    $c_{\text{tem1}}=178.2$ & 
    
      $c_{\text{clb5}}=479.2$ & $c_{\text{cdc20}}=1797$& $c_{\text{sic1}}=479.2$\\\hline
    
    $c_{\text{cdc6}}=479.2$ & $c_{\text{cdc14}}=275.54$&
    $c_{\text{net1}}=275.54$& 
    $c_{\text{cdc15}}=479.2$\\\hline
    
    $c_{\text{pds1}}=39.5$ &$c_{\text{esp1}}=39.5$ &$c_{\text{sbf}}=479.2$
    &$c_{\text{mbf}}=479.2$\\\hline
    
    $c_{\text{apc}}=263.56$& 
    $c_{\text{cdc55}}=4193$ &
    $c_{\text{rent}}=4193$ &
    $c_{\text{mcm1}}=4193$ \\\hline
    
    $k_{\text{s,mCdc15}}=0.45$ & $k_{\text{d,mCdc15}}=0.14$&
    $k_{\text{s,mTem1}}=0.43$ &
    $k_{\text{d,mTem1}}=0.14$\\\hline
        
    $k_{\text{s,mNet1}}=0.5$ & $k_{\text{d,mNet1}}=0.1$ &
    $k_{\text{s,mCdc14}}=1.5$& 
    $k_{\text{d,mCdc14}}=0.14$ \\\hline
    
    $k_{\text{s,mEsp1}}=0.3$ & $k_{\text{d,mEsp1}}=0.08$  &    
     $k_{\text{s,mCdc55}}=0.97$ &
    $k_{\text{d,mCdc55}}=0.14$\\\hline
    
     $k_{\text{s,mMBF}}=0.97$ & $k_{\text{d,mMBF}}=0.14$&
    $k_{\text{s,mSBF}}=0.94$& 
    $k_{\text{d,mSBF}}=0.14$ \\\hline
    
   
     $k_{\text{s,mPds1}}= 0.24$ &  $k_{\text{d,mPds1}}=0.14$&
    $k_{\text{s,mMcm1}}=0.8$& 
    $k_{\text{d,mMcm1}}=0.14$ \\\hline
    
    $k_{\text{s,mAPC}}=0.97$ & $k_{\text{d,mAPC}}=0.14$ & $k_{\text{s,mCln2}}=0.0117$& 
    $k_{\text{d,mCln2}}=0.23$\\\hline
    
    $k_{\text{s,mClb5}}=0.3916$ & $k_{\text{d,mClb5}}=0.14$ & $k_{\text{s,mClb2}}=0.0034$ &     $k_{\text{d,mClb2}}=0.35$ \\\hline
    
    $k_{\text{s,mSic1}}=0.0067$ & $k_{\text{d,mSic1}}=0.14$&
    $k_{\text{s,mCdc6}}=0.0083$ &
    $k_{\text{d,mCdc6}}=0.14$ \\\hline
    
    $k_{\text{s,mSwi5}}= 0.0016$ & $k_{\text{d,mSwi5}}=0.14$ & $k_{\text{s,mCdc20}}=0.0001$&
    $k_{\text{d,mCdc20}}=0.14$\\\hline

    
    $k_{\text{s,mCdh1}}=0.97$&
    $k_{\text{d,mCdh1}}=0.14$ &
    &\\\hline
    \hline
  %\end{tabular}
\end{longtable}

The FORTRAN code that implements the model described in Tables S1-S4 is provided in Supplementary Code. We notice that the parameters listed in Table S4 are the values that are computed after converting the concentration of species into population. In the code, however, to provide more flexibility in tuning the parameters, the original parameters from  Chen's model are listed and then converted. See the README file that further elaborates on the Supplementary Code.  


\newpage


\setlength{\arrayrulewidth}{0.1mm}
\setlength{\tabcolsep}{10pt}
\renewcommand{\arraystretch}{1.0}

\rowcolors{1}{blue!25!white!10}{yellow!25!white!10}

 \begin{longtable}{|>{\centering\arraybackslash}p{0.3cm}|>{\centering\arraybackslash}p{4.0cm}|>{\centering\arraybackslash}p{3.2cm}|>{\centering\arraybackslash}p{1.6cm}|>{\centering\arraybackslash}p{1.3cm}|>{\centering\arraybackslash}p{2.4cm}|}

 \caption*{Supplementary Table S5: List of mutant strains.  Simulation results of our hybrid stochastic model (in column 6) are compared with experimental data (in column 4) \textcolor{black}{and simulation results of the deterministic model by Chen \textit{et al.} \cite{Chen2004} (in column 5)}. The parameter modification column reports the changes made to the parameter values in order to simulate each strain. `V' means `viable', `In' means inviable, and `pV' partially viable. We generate a sufficiently large population of mother and daughter cells, expanding over time, \textcolor{black}{ to compute probability of division. In column 6, we report the probability of division as well as the number of simulations used to calculate this probability.} Orange typeface in column 5 indicates disagreement between the Chen deterministic model and the experimental observations. Red typeface in column 6 indicates disagreement between the hybrid model and the experimental observations.  } \label{tab:mutant}
\endfirsthead
\hline

\centering
No & Mutant strain & Parameter modification&
Experiment & 
\textcolor{black}{Chen model} &
Hybrid model\\\hline

    1 & Wild-type (WT) on glucose (Glc)&-&V& V&
    V~:~0.97 (11,000)\\	\hline 
    
    2.1& WT on galactose (Gal)&$k_\text{g}$=0.004621 (MDT=150)&V&   V&
    V~:~0.93 (22,762) \\\hline
    
    2.2& WT on raffinose (Raff)&$k_\text{g}$=0.00433 (MDT=160)&V&  V& 
    V~:~0.93 (14,198) \\\hline
    


	3 & $cln1\Delta~cln2\Delta$&$k''_\text{s,n2}$=0&V&	V&
	V~:~0.92 (13,710)\\\hline
	
    4 & $GAL$-$CLN2~cln1\Delta~cln2\Delta$&$k'_\text{s,n2}$=0.12,  $k''_\text{s,n2}$=0, 
    
    $k_\text{g}$=0.004621&V&    V&
    V~:~0.90 (24,500)\\\hline
    
    5 & $cln1\Delta~cln2\Delta~sic1\Delta$ &
    $k''_\text{s,n2}$=0,  $k'_\text{ s,c1}=k''_\text{ s,c1}$=0 & V&    V &
    V~:~0.75 
    
    (14,010)\\\hline
    
    6 &$cln1\Delta~cln2\Delta~cdh1\Delta$ &   $k''_\text{s,n2}$=0, $k_\text{s,cdh}$=0,
    init~CDH1T=CDH1=0& V&  V&
   \color{red}{In~:~0.30 (9,373)}\\\hline
  
    7 &$GAL$-$CLN2$~$cln1\Delta$~$cln2\Delta$ ~$cdh1\Delta$ &
   $k'_\text{s,n2}$=0.12, ~$k''_\text{s,n2}$=0, ~$k_\text{s,cdh}$=0, $k_\text{g}$=0.004621,
 init~CDH1T=CDH1=0&V& V&
 V~:~0.76 (11,594)\\ \hline
 
    8 & $cln3\Delta$ & $k_\text{s,n3}$=0&V&     V&
    V~:~0.98 
    
    (9,990) \\\hline
    
    9 &$GAL$-$CLN3$ & $k_\text{s,n3}$=5$\times k_\text{s,n3}$,
    
    $k_\text{g}$=0.004621&V &    V&
    V~:~0.94 
    
    (9,610) \\ \hline
    
    10 &$bck2\Delta$ &$k_\text{s,k2}$=0&V &  V&
    V~:~0.97 (11,326)\\ \hline
    
    11 & \text{multi-copy}~$BCK2$ &$k_\text{s,k2}$=5$\times k_\text{s,k2} $  &V &  V&
    V~:~0.96 (10,032)\\\hline
    
    12 & $cln1\Delta~cln2\Delta~bck2\Delta$ &$k''_\text{s,n2}$=0, $k_\text{s,k2}$=0 &V &  V &
    V~:~0.84 (11,294) \\\hline
    
    13 & $cln3\Delta~bck2\Delta$ & $k_\text{s,n3}$=0, 
    $k_\text{s,k2}$=0 &In & In&
    In~:~0.10 (9,310)\\ \hline
    
    14 &$cln3\Delta$~$bck2\Delta$~$GAL$-$CLN2$~$cln1\Delta$~$cln2\Delta$ &$k_\text{s,n3}$=0, 
    $k_\text{s,k2}$=0, 
    
    $k'_\text{s,n2}$=0.12, $k''_\text{s,n2}$=0,
    
    $k_\text{g}$=0.004621 &V &  V&
    V~:~0.95 
    (17,452)\\\hline
    
    15 & $cln3\Delta~bck2\Delta$ multi-copy $CLN2$ &$k_\text{s,n3}$=0, $k_\text{s,k2}$=0 
    
    $k''_\text{s,n2}$=5$\times k''_\text{s,n2}$ &In &  In&
    In~:~0.40 (16,523) \\\hline
    
    16 & $cln3\Delta~bck2\Delta~sic1\Delta$  &$k_\text{s,n3}$=0, $k_\text{s,k2}$=0, 
    
    $k'_\text{ s,c1}=k''_\text{ s,c1}$=0&In & In &
    In~:~0.44 (9,614) \\\hline
    
    17 & $cln1\Delta~cln2\Delta~cln3\Delta$  &
    $k'_\text{s,n2}$=$k''_\text{s,n2}$=0, $k_\text{s,n3}$=0 &In &In & In~:~0.04 (9,700) \\\hline
    
    18 & $cln1\Delta~cln2\Delta~cln3\Delta$
    ~$GAL$-$CLN2$ & $k''_\text{s,n2}$=0,  $k_\text{s,n3}$=0,
    $k'_\text{s,n2}$=0.12, $k_\text{g}$=0.004621  &V & V &
    V~:~0.95
    
    (17,640)\\\hline
    
    19 & $cln1\Delta~cln2\Delta~cln3\Delta$
    ~$GAL$-$CLN3$ &$k'_\text{s,n2}$=$k''_\text{s,n2}$=0, 
    $k_\text{s,n3}$=5$\times k_\text{s,n3}$, 
    $k_\text{g}$=0.004621
    &V & V & V~:~0.84 
    
    (12,598)\\\hline
 
    20 & $cln1\Delta~cln2\Delta~cln3\Delta~sic1\Delta$ &$k'_\text{s,n2}$=0,  $k''_\text{s,n2}$=0,
    $k_\text{s,n3}$=0,  $k'_\text{ s,c1}=k''_\text{ s,c1}$= 0 &V & V &  V~:~0.76 (12,904)\\\hline   

    21 & $cln1\Delta~cln2\Delta~cln3\Delta~cdh1\Delta$ & $k'_\text{s,n2}$=$k''_\text{s,n2}$=0, 
    $k_\text{s,n3}$=0, $k_\text{s,cdh}$=0,
    init~CDH1=CDH1T=0&In &  In&
    In~:~0.03 (9,800)\\\hline
    
   
    22 & $cln1\Delta~cln2\Delta~cln3\Delta$
    ~multi-copy~$CLB5$ &$k'_\text{s,n2}$=$k''_\text{s,n2}$=0, 
    
    $k_\text{s,n3}$=0,
    $k'_\text{s,b5}$=4$\times k'_\text{s,b5}$,  $k''_\text{s,b5}$=4$\times k''_\text{s,b5}$ & V&  V&
    V~:~0.86 (20,376)\\ \hline
    
    23 & $cln1\Delta~cln2\Delta~cln3\Delta$
    ~$GAL$-$CLB5$ & $k'_\text{s,n2}$=0, $k''_\text{s,n2}$=0,
    
    $k_\text{s,n3}$=0,
    $k'_\text{s,b5}$=15$\times k'_\text{s,b5}$, 
    
    $k_\text{g}$=0.004621
    & V& V &
    V~:~0.99 (17,856)\\ \hline
    
    24 & $cln1\Delta~cln2\Delta~cln3\Delta$
    multi-copy~$BCK2$ &$k'_\text{s,n2}$=$k''_\text{s,n2}$=0,
    $k_\text{s,n3}$=0, $k_\text{s,k2}$=10$\times k_\text{s,k2}$ & V&  V&
    V~:~0.89 (11,486)\\ \hline
    
    25 & $cln1\Delta~cln2\Delta~cln3\Delta$
    ~$GAL$-$CLB2$ & $k'_\text{s,n2}$=$k''_\text{s,n2}$=0,
    $k_\text{s,n3}$=0,
    $k'_\text{s,b2}$=2$\times k'_\text{s,b2}$, $k_\text{g}$=0.004621&In &  In&
    In~:~0.01 (10,030)\\\hline
    
    26 & $cln1\Delta~cln2\Delta~cln3\Delta~apc$-$ts$ &$k'_\text{s,n2}$=$k''_\text{s,n2}$=0,
    $k_\text{s,n3}$=0, $k_\text{s,cdh}$=0,
    $k'_\text{s,20}$=$k''_\text{s,20}$=0,
    init~CDH1=CDH1T=0 & In& In&
    In~:~0 
    
    (10,000) \\\hline 

    27 & $sic1\Delta$ & $k'_\text{s,c1}=k''_\text{s,c1}$=0& V&  V& 
    V~:~0.87 (16,198)\\  \hline
 
    28 & $GAL$-$SIC1$ &$k'_\text{s,c1}$=10$\times k'_\text{s,c1}$,
    $k_\text{g}$=0.004621 &V & V &
    V~:~0.90 
    
    (9,848)\\ \hline
    
    29 & $GAL$-$SIC1db\Delta$ &$k'_\text{s,c1}$=10$\times k'_\text{s,c1}$,
    
    $k_\text{d3,c1}$=0, $k_\text{g}$=0.004621 & In&  In&
    In~:~0 
    
    (10,000)\\\hline
    
    30 & $GAL$-$SIC1~cln1\Delta~cln2\Delta$ & $k'_\text{s,c1}$=10$\times k'_\text{s,c1}$,  $k''_\text{s,n2}$=0, 
    
    $k_\text{g}$=0.004621  
   & In& In &
   In~:~0 
   
   (1,000)\\ \hline

    31 & $GAL$-$SIC1~GAL$-$CLN2$
    $cln1\Delta$~$cln2\Delta$ &
    $k'_\text{s,c1}$=10$\times k'_\text{s,c1}$, $k'_\text{s,n2}$=0.12, 
    $k''_\text{s,n2}$=0, 
    
    $k_\text{g}$=0.004621 &V & V &
    V~:~0.90 (11,180) \\   \hline
    
     32 & $GAL$-$SIC1~cln1\Delta~cln2\Delta$
     ~$cdh1\Delta$ &$k'_\text{s,c1}$=$k''_\text{s,c1}$=0.12,
    
    $k''_\text{s,n2}$=$k_\text{s,cdh}$=0, 
    
    $k_\text{g}$=0.004621, 
    init~CDH1T=CDH1=0
    & In& In &
    In~:~0 
    
    (1,000)\\    \hline
 
    33 & $GAL$-$SIC1~GAL$-$CLN2$
    $cln1\Delta$
    ~$cln2\Delta~cdh1\Delta$ &$k'_\text{s,c1}$=0.12, $k'_\text{s,n2}$=0.12, $k''_\text{s,n2}$=0,
    $k_\text{s,cdh}$=0, 
     $k_\text{g}$=0.004621,
    init~CDH1T=CDH1=0 & V& V &
    V~:~0.80
    (14,376) \\\hline

    34 & $cdh1\Delta$ & $k_\text{s,cdh}$=0,
    init~CDH1T=CDH1=0& V&  V&
    \color{red}{In~:~0.49 (15,078)}\\\hline
  
    35 & $Cdh1~\text{constitutively active}$  & $k''_\text{i,cdh}$= 0, $k_\text{g}$=0.004621, $k_\text{s,cdh}$=3$\times k_\text{s,cdh}$  & In& In &
    In~:~0.32 (9,238)\\\hline
    
    36 & $sic1\Delta~cdh1\Delta$ &$k'_\text{s,c1}$=$k''_\text{s,c1}$=0,  $k_\text{s,cdh}$=0,
    
    init~CDH1T=CDH1=0 &In & In &
    In~:~0 
    
    (10,000) \\\hline

    37 & $sic1\Delta~cdh1\Delta~GAL$-$CDC20$ &$k'_\text{s,c1}$=$k''_\text{s,c1}$=0, $k_\text{s,cdh}$=0, $k'_\text{s,20}$=10, $k_\text{g}$=0.004621
    &V &V &
    \color{red}{Gal : In : 0.28 (9,640)
    
    Glc : pV : 0.71 (10,708)}\\    \hline

    38 & $cdc6\Delta2$-$49$ & $k'_\text{s,f6}$=$k''_\text{s,f6}$=$k'''_\text{s,f6}$=0& V& V& 
    V~:~0.97 (11,482)\\    \hline
   
    39 & $sic1\Delta~cdc6\Delta2$-$49$ & $k'_\text{s,c1}$=$k''_\text{s,c1}$=0, 
    
    $k'_\text{s,f6}$=$k''_\text{s,f6}$=$k'''_\text{s,f6}$=0 &V &V &
    \color{red}{In~:~0.01 (9,016)}\\    \hline
 
    40 & $cdh1\Delta~cdc6\Delta2$-$49$ & $k'_\text{s,f6}$=$k''_\text{s,f6}$=$k'''_\text{s,f6}$=0,  $k_\text{s,cdh}$=0,
    init~CDH1T=CDH1=0& V&V & 
    \color{red}{In~:~0.16 (10,331)}\\    \hline
  

    41\footnote{Experimental observations show that $sic1\Delta~cdc6\Delta2$-$ 49~cdh1\Delta$ (mutant \# 41) and  $swi5\Delta~cdh1\Delta$ (mutant \# 45) strains are not able to undergo the cell division and thus are inviable \cite{archambault2003genetic}; both strains have similar phenotype and become arrested as binucleate cells with 4C DNA content. Our simulation (similar to Chen's deterministic simulation \cite{Chen2004}) shows that the cells are inviable; however, they become arrested in telophase with 2C DNA content. We consider this simulation result as an inconsistency with experimental observations.} & $sic1\Delta~cdc6\Delta2$-$49~cdh1\Delta$ &$k'_\text{s,c1}$= $k''_\text{s,c1}$= 0, $k_\text{s,cdh}$= 0, 
    $k'_\text{s,f6}$= $k''_\text{s,f6}$=$k'''_\text{s,f6}$=0,
    init~CDH1T=CDH1=0  &In &In &
    \color{red}{In} \\    \hline
   
    42 & $sic1\Delta~cdc6\Delta2$-$49~cdh1\Delta~GAL$-$CDC20$ &$k'_\text{s,c1}$=$k''_\text{s,c1}$= 0,  $k'_\text{s,f6}$=$k''_\text{s,f6}$=$k'''_\text{s,f6}$=0, $k_\text{s,cdh}$= 0, $k'_\text{s,20}$=4,
    $k_\text{g}$=0.004621,
    init~CDH1T=CDH1=0 &V &V &
    \color{red}{In~:~0.02 (10,088) }\\ \hline
 
    43 & $swi5\Delta$ & $k'_\text{s,swi}$=$k''_\text{s,swi}$=0&V &V &
    \color{red}{In~:~0.53 (23,878)}\\ \hline
 
    44 & $swi5\Delta~GAL$-$CLB2$ &$k'_\text{s,swi}$=$k''_\text{s,swi}$=0, 
    $k_\text{s,b2}$=0.12, $k_\text{g}$=0.004621
    &In &In & 
    In~:~0.34 (9,790)\\ \hline
  
    45\footnotemark[1] & $swi5\Delta~cdh1\Delta$ 
    
    &$k'_\text{s,swi}$= $k''_\text{s,swi}$=0, $k_\text{s,cdh}$=0,
    init~CDH1T=CDH1=0&In&In & 
    \color{red}{In}\\ \hline
    
   46 & $swi5\Delta~cdh1\Delta~GAL$-$SIC1$ & $k'_\text{s,swi}$= $k''_\text{s,swi}$=0,
   $k_\text{s,cdh}$=0, $k'_\text{s,c1}$=10$\times k'_\text{s,c1}$,
   $k_\text{g}$=0.004621,
   init~CDH1T=CDH1=0
   & V&V &
   V~:~0.83 (10,636)\\ \hline
   
    47 & $clb1\Delta~clb2\Delta$ &
    $k'_\text{s,b2}$=$k''_\text{s,b2}$=0
    &In & In&
    In~:~0 
    
    (10,000)\\ \hline

    48 & $CLB1~clb2\Delta$ &$k'_\text{s,b2}$=0.0003, 
    $k''_\text{s,b2}$=0.013 (33\%~WT)
    &V &\color{orange}{In}  & 
    V~:~0.82 (26,466)\\ \hline
 
    49 & $GAL$-$CLB2$ & $k'_\text{s,b2}$=0.12, $k_\text{g}$=0.004621&V &V &
    V~:~0.86 (17,714) \\ \hline
    
    50 & multi-copy~$GAL$-$CLB2$ &$k'_\text{s,b2}$=0.96 (8 copies of $GAL$-$CLB2$), 
    
    $k_\text{g}$=0.004621 &In & In& 
    
    In~:~0
    
    (10,000)\\ \hline

    51\footnote{Experimental observations (see supplementary figure 1, panel A in \cite{cross2003two}) show that $CLB1~clb2\Delta~cdh1\Delta$ cells grow well on galactose; however, they exhibit poor viability on glucose. That is why in column 4 we report this mutant strain as partially viable (pV). 'Glc' refers to growth in glucose medium; 'Gal' to galactose.} & $CLB1~clb2\Delta~cdh1\Delta$& $k'_\text{s,b2}$=0.0003,  $k''_\text{s,b2}$=0.013 (33\%~WT), 
    $k_\text{s,cdh}$=0, 
    init~CDH1T=CDH1=0&Gal~:~V
   Glc~:~pV&Gal~:~V   \color{orange}{Glc~:~V}&
   Gal~:~V~:~0.79 (17,608),
   
   Glc~:~In~:~0.62 (14,719)
     \\ \hline
  
    52\footnote{Simulation results show that $CLB1~clb2\Delta~pds1\Delta$ (mutant \# 52), and $pds1\Delta$ (mutant \# 80) strains are able to exit mitosis; however, Esp1 is active throughout the cell cycle (even before spindle alignment). Thus, according to our viability rules, these mutants are inviable.  } & $CLB1~clb2\Delta~pds1\Delta$ &$k'_\text{s,b2}$=0.0003,  $k''_\text{s,b2}$=0.013 (33\%~WT),
    
    $k''_\text{s1,pds}$=$k''_\text{s2,pds}$=0 &In &\color{orange}{V}&
    In \\ \hline
    
    53 & $GAL$-$CLB2~sic1\Delta$ &$k'_\text{s,b2}$=0.12,
    $k'_\text{s,c1}$=$k''_\text{s,c1}$=0,
    $k_\text{g}$=0.004621 & In&In &
    In~:~0.20 (10,090) \\ \hline
    
    54 & $GAL$-$CLB2~cdh1\Delta$ &$k'_\text{s,b2}$=0.12, $k_\text{s,cdh}$=0, 
    $k_\text{g}$=0.004621,
    init~CDH1T=CDH1=0 & In&In &
    In~:~0
    (10,000)\\ \hline
    
    55 & $CLB2$-$db\Delta$ &$k_\text{d,b2p}$=0, $k''_\text{d,b2}$=0.03 (8.5\% activity left due to KEN box). &In &In &
    In~:~0.27 (9,892)  \\ \hline
 
    56 & $CLB2$-$db\Delta$ on galactose & $k_\text{d,b2p}$=0, $k''_\text{d,b2}$=0.03, 
    
    $k_\text{g}$=0.004621 &In &In &
    In~:~0.59 (13,848) \\ \hline
    
    57 & $CLB2$-$db\Delta$~multi-copy   $SIC1$ & $k_\text{d,b2p}$=0, $k''_\text{d,b2}$=0.03, $k'_\text{s,c1}$=10$\times k'_\text{s,c1}$, 
    
    $k''_\text{s,c1}$=10$\times k''_\text{s,c1}$& V& V& 
    V~:~0.79 (11,900)\\ \hline
   
    58 & $CLB2$-$db\Delta~GAL$-$SIC1$ &$k_\text{d,b2p}$=0, $k''_\text{d,b2}$=0.03, $k'_\text{s,c1}$=10$\times k'_\text{s,c1}$,
    
    $k_\text{g}$=0.004621 
    & V& V&
    V~:~0.79 
    
    (9,044)\\ \hline
    
    59 & $CLB2$-$db\Delta$~multi-copy $CDC6$ & $k_\text{d,b2p}$=0, $k''_\text{d,b2}$=0.03, $k'_\text{s,f6}$=5$\times k'_\text{s,f6}$, 
    
    $k''_\text{s,f6}$=5$\times k''_\text{s,f6}$,
    
    $k'''_\text{s,f6}$=5$\times k'''_\text{s,f6}$ &V & V&
    \color{red}{In~:~0.57 (13,484)}\\ \hline
    
    60 & $CLB2$-$db\Delta~clb5\Delta$ &$k_\text{d,b2p}$=0, $k''_\text{d,b2}$=0.03, $k'_\text{s,b5}$=$k''_\text{s,b5}$=0 &In & In& 
    In~:~0.24 (9,672)\\ \hline
    
    61& $CLB2$-$db\Delta~clb5\Delta$ on galactose and raffinose&$k_\text{d,b2p}$=0, $k''_\text{d,b2}$=0.03, $k'_\text{s,b5}$=$k''_\text{s,b5}$=0,
    $k_\text{g}$=0.004621 (Gal), $k_\text{g}$=0.00433 (Raff)    &pV& \color{orange}{V}&
   Gal~:~In~:~0.62 (17,338)
   
   Raff~:~pV~:~0.68 (13,364)\\ \hline

    62 & $GAL$-$CLB2$-$db\Delta$ &$k_\text{d,b2p}$=0, $k''_\text{d,b2}$=0.03, $k''_\text{s,b2}$=0.12, $k_\text{g}$=0.004621 & In&In &
    In~:~0.03 (10,118) \\ \hline
    
    63 & $clb5\Delta~clb6\Delta$ &$k'_\text{s,b5}$=$k''_\text{s,b5}$=0  &V &V & 
    V~:~0.98 
    (16,653)\\ \hline
    
    64 & $cln1\Delta~cln2\Delta~clb5\Delta~clb6\Delta$ & $k'_\text{s,n2}$=$k''_\text{s,n2}$=0,
    $k'_\text{s,b5}$=$k''_\text{s,b5}$=0& In& In&
    In~:~0 
    
    (10,000) \\ \hline
    
    65 & $GAL$-$CLB5$ & $k'_\text{s,b5}$=15$\times k'_\text{s,b5}$,
    $k_\text{g}$=0.004621 & V&V & 
    V~:~0.94 
    
    (9,612)\\ \hline
    
    66\footnote{Simulation results show that mutant strains $GAL$-$CLB5~sic1\Delta$ (mutant \# 66), $CLB5$-$db\Delta~sic1\Delta$ (mutant \# 69), and $GAL$-$CLB5$-$db\Delta$ (mutant \# 72) are able to exit mitosis; however, [ORI] is not relicensed (due to high activity of Clb5 in G1 phase). Thus, according to our viability rules, these mutants are inviable.} & $GAL$-$CLB5~sic1\Delta$ &$k'_\text{s,b5}$=15$\times k'_\text{s,b5}$,
    
    $k'_\text{s,c1}$=$k''_\text{s,c1}$=0,
    
    $k_\text{g}$=0.004621  & In& In&
    In\\ \hline
    
    67 & $GAL$-$CLB5~cdh1\Delta$&$k'_\text{s,b5}$=10$\times k'_\text{s,b5}$,
    
    $k_\text{s,cdh}$=0, $k_\text{g}$=0.004621, 
    init~CDH1T=CDH1=0 &In &\color{orange}{V}&
    In~:~0.60 (20,782)\\ \hline
    
    68 & $CLB5$-$db\Delta$ &$k''_\text{d,b5}$=0 &V & V& 
    V~:~0.95 (11,656)\\ \hline
    
    69\footnotemark[4] & $CLB5$-$db\Delta~sic1\Delta$ &$k''_\text{d,b5}$=0, $k'_\text{s,c1}$=$k''_\text{s,c1}$=0 & In&In & 
    In\\ \hline
    
    70 & $CLB5$-$db\Delta~pds1\Delta$ &$k''_\text{d,b5}$=0,
    
    $k''_\text{s1,pds}$=$k''_\text{s2,pds}$=0 & V&V &
    V~:~0.97 (12,539)\\ \hline
    
    71 & $CLB5$-$db\Delta~pds1\Delta$
    
    ~$cdc20\Delta$ & $k''_\text{d,b5}$=0,
    
    $k''_\text{s1,pds}$=$k''_\text{s2,pds}$=0, 
    
    $k'_\text{s,20}$=$k''_\text{s,20}$=0& In& In&
    \color{red}{pV~:~0.65, (12,846)} \\ \hline
    
    72\footnotemark[4]& $GAL$-$CLB5$-$db\Delta$&$k'_\text{s,b5}$=15$\times k'_\text{s,b5}$,
    
    $k''_\text{d,b5}$=0, $k_\text{g}$=0.004621&In&In&
    In\\ \hline
    
    73 & $cdc20$-$ts$ & $k'_\text{s,20}$=$k''_\text{s,20}$=0 &In &In &
    In~:~0.31 (9,710) \\ \hline
    
    74 & $cdc20\Delta~clb5\Delta$ &$k'_\text{s,20}$=$k''_\text{s,20}$=0,
    
    $k'_\text{s,b5}$=$k''_\text{d,b5}$=0 &In & In&
    In~:~0.58 (9,944)\\ \hline
    
    75 & $cdc20\Delta~pds1\Delta$ & $k'_\text{s,20}$=$k''_\text{s,20}$=0,
    
    $k''_\text{s1,pds}$=$k''_\text{s2,pds}$=0& In&
    In&\color{red}{pV~:~0.66 (16,274) }\\ \hline
    
    76 & $cdc20\Delta~pds1\Delta~clb5\Delta$ &$k'_\text{s,20}$=$k''_\text{s,20}$=0, 
    $k'_\text{s,b5}$=$k''_\text{d,b5}$=0, 
    $k''_\text{s1,pds}$=$k''_\text{s2,pds}$=0 & V& V&
    V~:~0.95 (10,920)\\ \hline
    
    77 & $GAL$-$CDC20$ &$k'_\text{s,20}$=6, $k_\text{g}$=0.004621 & In&In &
    \color{red}{V~:~0.99 (11,355)} \\ \hline
    
    78 & $cdc20$-$ts~mad2\Delta$ &$k'_\text{s,20}$=$k''_\text{s,20}$=0,
    
    $k_\text{mad2}$=0.01 & In&In &
    In~:~0.31 (9,720) \\ \hline
    
    79 & $cdc20$-$ts~bub2\Delta$ &$k'_\text{s,20}$=$k''_\text{s,20}$=0,
    
    $k_\text{bub2}$=0, init~BUB2=0& In&In &
    In~:~0.25 (9,586)\\ \hline
    
    80\footnotemark[3] & $pds1\Delta$ &$k''_\text{s1,pds}$=$k''_\text{s2,pds}$=0
    & V& 
    \color{orange}{In}& \color{red}{In}\\ \hline
    
    81\footnote{Simulation results show that $esp1$-$ts$ strains are able to exit mitosis while the sister chromatids are not yet separated. Therefore, according to our viability rule this mutant is inviable.  }& $esp1$-$ts$ &$k_\text{as,esp}$= 0.1,
    $k_\text{di,esp}$= 0.002, 
    
    (1/500 $\times$ WT)& In&In &
    In\\ \hline
    
    82\footnote{Simulation results show that $PDS1$-$db\Delta$ (mutant \# 82), $GAL$-$PDS1$-$db\Delta$ (mutant \# 83), and $GAL$-$PDS1$-$db\Delta~esp1$-$ts$ (mutant \# 84) strains are able to exit mitosis; however, Esp1 is inactive throughout the cell cycle which means sister chromatids are still attached. Thus, according to our viability rules, these mutants are inviable.  } & $PDS1$-$db\Delta$ &$k''_\text{d2,pds}$=$k''_\text{d3,pds}$=0
    & In&In &
    In\\ \hline
    
    83\footnotemark[6] & $GAL$-$PDS1$-$db\Delta$ &$k'_\text{s,pds}$= 0.1, $k_\text{g}$=0.004621
    
    $k''_\text{d2,pds}$=$k''_\text{d3,pds}$=0& In&In &
    In\\ \hline
    
    84\footnotemark[6] & $GAL$-$PDS1$-$db\Delta~esp1$-$ts$ &$k'_\text{s,pds}$= 0.1,
    
    $k''_\text{d2,pds}$= $k''_\text{d3,pds}$=0, $k_\text{as,esp}$=0.1, $k_\text{di,esp}$=0.002, (1/500$\times$ WT),
    
    $k_\text{g}$=0.004621&In &In &
    In \\ \hline
    
    85 & $GAL$-$ESP1~cdc20$-$ts$ &$k'_\text{s,20}$=$k''_\text{s,20}$=0,
    
    $k'_\text{s,esp1t}$=3$\times k'_\text{s,esp1t}$,
    
    $k_\text{g}$=0.004621 & In& In& 
    In~:~0.47 (10,057)\\ \hline
    
    86 & $tem1\Delta$ &$k''_\text{a,15}$=0.002 (= $k'_\text{a,15}$),
    $k_\text{s,mTem1}$=0& In& In&
    \color{red}{pV~:~0.73 (14,096)} \\ \hline
    
    87 & $GAL$-$TEM1$ & $k_\text{s,tem1t}$=5$\times k_\text{s,tem1t}$,
    $k_\text{g}$=0.004621& V& V&
    V~:~0.93 (15,072) \\ \hline
    
    88 & $tem1$-$ts$ multi-copy $CDC15$&
    $k''_\text{a,15}$=0.002, 
    
    $k_\text{s,mTem1}$=0, $k_\text{s,tem1t}$=0,
    
    $k_\text{s,cdc15t}$=5$\times k_\text{ s,cdc15t}$&V&V&
    V~:~0.77 (17,050)\\ \hline

    89 & $tem1$-$ts~GAL$-$CDC15$ & $k''_\text{a,15}$=0.002,
    
    $k_\text{s,mTem1}$=0, $k_\text{s,tem1t}$=0, 
    
    $k_\text{s,cdc15t}$=15$\times k_\text{ s,cdc15t}$, 
    
    $k_\text{g}$=0.004621
    & V&V &
    V~:~0.81 (15,616)\\ \hline
    
    90 & $tem1\Delta~net1$-$ts$ &$k''_\text{a,15}$=0.002,
    
    $k_\text{s,mTem1}$=0, $k_\text{s,tem1t}$=0, 
    
    $k_\text{as,rent}$=10, $k_\text{as,rentp}$=0.05, 
    
    (5\%~WT)& V&V &
    V~:~0.99 (16,436) \\ \hline
    
    91 & $tem1$-$ts$ multi-copy $CDC14$ & $k''_\text{a,15}$=0.002,
    $k_\text{s,14}$=0.4 (2 copies), 
    $k_\text{s,mTem1}$=$k_\text{s,tem1t}$=0
    &V &V &
    V~:~0.96 (10,470)\\ \hline
    
    92 & $cdc15\Delta$ & $k''_\text{kp,net}$=0, $k_\text{s,cdc15t}$=0
    &In  &In &
    \color{red}{pV~:~0.73 (13,862) }\\ \hline
    
    93 &  multi-copy $CDC15$ & 
    $k_\text{s,cdc15t}$=5$\times k_\text{s,cdc15t}$ 
    &V &V &
    V~:~0.97 (15,020)\\ \hline

    94 & $cdc15$-$ts$ multi-copy $TEM1$ & $k''_\text{kp,net}$=0, $k_\text{s,cdc15t}$=0, $k_\text{s,tem1t}$=5$\times k_\text{s,tem1t}$
    & In &In  &
    \color{red}{pV~:~0.73 (14,076)} \\ \hline

    95 & $cdc15\Delta~net1$-$ts$ & $k''_\text{kp,net}$=0,
    $k_\text{as,rentp}$=0.05, $k_\text{as,rent}$=10, 
    (5\%~WT)
    & V& V&
    V~:~0.99 (27,612) \\ \hline
    
    96 & $cdc15$-$ts$ multi-copy $CDC14$ & $k''_\text{kp,net}$=0,
    $k_\text{s,14}$=0.4 (2 copies)
    & V&V &
    V~:~0.96 (24,884)\\ \hline
    
    97 & $net1$-$ts$ & $k_\text{as,rentp}$=0.05, $k_\text{as,rent}$=10, (5\%~WT)
    & V& V&
    V~:~0.99 (30,3160)\\ \hline
    
    98 & $GAL$-$NET1$ & $k_\text{s,net}$=5$\times k_\text{s,net}$, 
    
    $k_\text{g}$=0.004621
    & In&In &
    In~:~0.50 (10,966) \\ \hline
    
    99 & $cdc14$-$ts$ &$k_\text{s,14}$=0
    & In &In  &
    In~:~0.08 (9,600)\\ \hline
    
    100 & $GAL$-$CDC14$ &$k_\text{s,14}$=4$\times k_\text{s,14}$, 
    
    $k_\text{g}$=0.004621
    & In &In & 
    In~:~0.04 (10,004)\\ \hline
    
    101 & $GAL$-$NET1$~$GAL$-$CDC14$ & $k_\text{s,net}$=3$\times k_\text{s,net}$,
    
    $k_\text{s,14}$=3$\times k_\text{s,14}$,
    
    $k_\text{g}$=0.004621
    & V&V &
    V~:~0.94 (10,651) \\ \hline
    
    102 & $net1\Delta~cdc20$-$ts$ &$k_\text{as,rentp}$=0.05, $k_\text{as,rent}$=10, (5\%~WT)
    
    $k'_\text{s,20}$=$k''_\text{s,20}$=0
    & In&In & 
    In~:~0.55 (10,974)\\ \hline
    
    103 & $cdc14$-$ts~GAL$-$SIC1$ & $k_\text{s,14}$=0, $k'_\text{s,c1}$=10$\times k'_\text{s,c1}$, $k_\text{g}$=0.004621
    & In&In & 
    In~:~0.49 (10,482)\\ \hline
    
    104 & $cdc14$-$ts~\text{then}~GAL$-$SIC1$&$k_\text{s,14}$=0 for 180 min,
    then 3 copies of GAL-SIC1 ($k'_\text{s,c1}$=3$\times k'_\text{s,c1}$,
    
    $k_\text{g}$=0.004621)&
    able to exit mitosis
    &exits&
    \color{red}{not able to exit mitosis}\\ \hline
    
    105 & $cdc14$-$ts~sic1\Delta$ &$k'_\text{s,c1}$=$k''_\text{s,c1}$=0,
    
    (16\%Cdc14 activity) 
    
    $k_\text{pp,c1}$=$k_\text{pp,f6}$=0.64, $k_\text{a,swi}$=0.32, 
    
    $k''_\text{a,cdh}$=0.128
    & In&In &
    In~:~0.27 (9,725)  \\ \hline
    
    106 & $cdc14$-$ts~cdh1\Delta$ &$k_\text{s,cdh}$=0,
    
    init~CDH1=CDH1T=0
    
    (30\%Cdc14 activity)
    $k_\text{pp,c1}$=$k_\text{pp,f6}$=1.2, 
    $k_\text{a,swi}$=0.6,~$k''_\text{a,cdh}$=0.13 
    &In &In &
    In~:~0.16 (9,200)\\ \hline
    
    107 & $cdc14$-$ts~GAL$-$CLN2$ &$k'_\text{s,n2}$=0.12, $k''_\text{s,n2}$=0,
    $k_\text{g}$=0.004621,
    (10\%Cdc14 activity)
    
    $k_\text{pp,c1}$=$k_\text{pp,f6}$=0.8,
    $k_\text{a,swi}$=0.4,~$k''_\text{a,cdh}$=0.16 
    &In  &In &
    In~:~0.61 (11,612) \\ \hline
    
    108 & $TAB6$-$1$ &$k_\text{as,rentp}$=0.05,
    
    $k_\text{as,rent}$=10,(5\%~WT)
    &V & V&
    V~:~0.99 (13,010)  \\ \hline
    
    109 & $TAB6$-$1~cdc15\Delta$ & $k_\text{as,rentp}$=0.05, $k_\text{as,rent}$=10~(5\%~WT),
    $k''_\text{kp,net}$=0
    & V&V &
    V~:~0.99 (12,960)  \\ \hline
    
    110 & $TAB6$-$1~clb5\Delta~clb6\Delta$ &$k_\text{as,rentp}$=0.05, $k_\text{as,rent}$=10~(5\%~WT),
    
    $k'_\text{s,b5}$=$k''_\text{s,b5}$=0
    & In &In &
    \color{red}{V~:~0.99} (11,638)\\ \hline
    
    111 & $TAB6$-$1~CLB1~clb2\Delta$ &$k_\text{as,rentp}$= 0.05, $k_\text{as,rent}$=10~(5\%~WT),
    
    $k'_\text{s,b2}$=0.0003, $k''_\text{s,b2}$=0.013,
    
    (33\% WT)
    & V&V &
    V~:~0.98 (11,314) \\ \hline
    
    112 & $mad2\Delta$ &$k_\text{mad2}$=0.01
    &V &V &
    V~:~0.98 (16,510)  \\ \hline
    
    113 & $bub2\Delta$ & $k_\text{bub2}$=0, init~BUB2=0
    & V& V&
    V~:~0.98 (12,488) \\ \hline
    
    114 & $mad2\Delta~bub2\Delta$ & $k_\text{bub2}$=0, $k_\text{mad2}$=0.01, init~BUB2=0
    & V&V &
    V~:~0.99 (11,659) \\ \hline
    
    115 & $APC$-$A$ &$k''_\text{a,20}$=0
    & V& V&
    V~:~0.97 (12,113)\\ \hline
    
    116 & $APC$-$A~cdh1\Delta$ &$k''_\text{a,20}$=0, $k_\text{s,cdh}$=0,
    
    init~CDH1T=CDH1=0
    & In&In & 
    In~:~0.18 (9,911)\\ \hline
    
    117 & $APC$-$A~cdh1\Delta$ on galactose&$k''_\text{a,20}$=0, $k_\text{s,cdh}$=0,
    
    init~CDH1T=CDH1=0, $k_\text{g}$=0.004621
    &In&In&
    In~:~0.47 (10,796)\\ \hline
    
    118 & $APC$-$A~cdh1\Delta$ multi-copy $SIC1$ & $k''_\text{a,20}$=0, $k_\text{s,cdh}$=0, 
    
    $k'_\text{s,c1}$=15$\times k'_\text{s,c1}$,
    
    $k''_\text{s,c1}$=15$\times k''_\text{s,c1}$,
    
    init~CDH1T=CDH1=0
    & V& V&
    V~:~0.83 (16,949)\\ \hline
    
    119 & $APC$-$A~cdh1\Delta~GAL$-$SIC1$ &$k''_\text{a,20}$=0, $k_\text{s,cdh}$=0,
    
    $k'_\text{s,c1}$=20 $\times k'_\text{s,c1}$,
    
    $k_\text{g}$=0.004621,
    
    init~CDH1T=CDH1=0
    &V &V &
    V~:~0.75 (9,934) \\ \hline
    
    120 & $APC$-$A~cdh1\Delta$ multi-copy $CDC6$ &$k''_\text{a,20}$=0, $k_\text{s,cdh}$=0,
    
    $k'_\text{s,f6}$=10$\times k'_\text{s,f6}$,
    
    $k''_\text{s,f6}$=10$\times k''_\text{s,f6}$ ,
    
    $k'''_\text{s,f6}$=10$\times k'''_\text{s,f6}$,  
    
    init~CDH1T=CDH1=0
    & V&V &
    V~:~0.78 (12,700) \\ \hline
    
    121 & $APC$-$A~cdh1\Delta~GAL$-$CDC6$ &$k''_\text{a,20}$=0, $k_\text{s,cdh}$=0,
    
    $k'_\text{s,f6}$=15$\times k'_\text{s,f6}$,
    
    $k_\text{g}$=0.004621,
    
    init~CDH1T=CDH1=0
    &V & V&
    V~:~0.82 (11,321)\\ \hline
    
    122 & $APC$-$A~cdh1\Delta$ multi-copy
    $CDC20$ &$k''_\text{a,20}$=0, $k_\text{s,cdh}$=0,
    
    $ k'_\text{s,20}$=25$\times k'_\text{s,20}$, 
    
    $ k''_\text{s,20}$=25$\times k''_\text{s,20}$, 
    
    init~CDH1T=CDH1=0
    & V& V&
    V~:~0.79 (26,557)\\ \hline
    
    123 & $APC$-$A~sic1\Delta$ &$k''_\text{a,20}$=0, $k'_\text{s,c1}$=$k''_\text{s,c1}$=0
    & V& V&
    V~:~0.83 (14,922) \\ \hline
    
    124 & $APC$-$A~GAL$-$CLB2$ &$k''_\text{a,20}$=0, $k'_\text{s,b2}$=0.48,
    $k_\text{g}$=0.004621
    &In &In &
    In~:~0 (10,000)  \\ \hline
		\hline
		
\end{longtable}


\newpage
\bibliographystyle{unsrt}
\bibliography{sample}

\end{document}
