# Supplementary material for: A hybrid stochastic model of the budding yeast cell cycle
Source: NPJ Syst Biol Appl. 2020 Mar 27;6:7. doi: 10.1038/s41540-020-0126-z (PMC7101447; doi:10.1038/s41540-020-0126-z)
Supplement: Supplementary file 3 — Supp Code [file 41540_2020_126_MOESM3_ESM.zip › Supplementary File/Supplementary_Source_tex/sample.bib]

@article{DiTalia2007,
  title={The effects of molecular noise and size control on variability in the budding yeast cell cycle},
  author={Di Talia, Stefano and Skotheim, Jan M and Bean, James M and Siggia, Eric D and Cross, Frederick R},
  journal={Nature},
  volume={448},
  number={7156},
  pages={947},
  year={2007},
  publisher={Nature Publishing Group}
}

@article{Cln3divisionLaabs2003,
  title={ACE2 is required for daughter cell-specific G1 delay in Saccharomyces cerevisiae},
  author={Laabs, Tracy L and Markwardt, David D and Slattery, Matthew G and Newcomb, Laura L and Stillman, David J and Heideman, Warren},
  journal={Proceedings of the National Academy of Sciences},
  volume={100},
  number={18},
  pages={10275--10280},
  year={2003},
  publisher={National Acad Sciences}
}

  
@article{Cln3divisionDitalia2009,
  title={Daughter-specific transcription factors regulate cell size control in budding yeast},
  author={Di Talia, Stefano and Wang, Hongyin and Skotheim, Jan M and Rosebrock, Adam P and Futcher, Bruce and Cross, Frederick R},
  journal={PLoS Biology},
  volume={7},
  number={10},
  pages={e1000221},
  year={2009},
  publisher={Public Library of Science}
}

@article{Chen2004,
  title={Integrative analysis of cell cycle control in budding yeast},
  author={Chen, Katherine C and Calzone, Laurence and Csikasz-Nagy, Attila and Cross, Frederick R and Novak, Bela and Tyson, John J},
  journal={Molecular Biology of the Cell},
  volume={15},
  number={8},
  pages={3841--3862},
  year={2004},
  publisher={Am Soc Cell Biol}
}
@article{cross2003two,
  title={Two redundant oscillatory mechanisms in the yeast cell cycle},
  author={Cross, Frederick R},
  journal={Developmental Cell},
  volume={4},
  number={5},
  pages={741--752},
  year={2003},
  publisher={Elsevier}
}
@article{archambault2003genetic,
  title={Genetic and biochemical evaluation of the importance of Cdc6 in regulating mitotic exit},
  author={Archambault, Vincent and Li, Caihong X and Tackett, Alan J and Wäsch, Ralph and Chait, Brian T and Rout, Michael P and Cross, Frederick R},
  journal={Molecular Biology of the Cell},
  volume={14},
  number={11},
  pages={4592--4604},
  year={2003},
  publisher={Am Soc Cell Biol}
}
@article{Ball2011,
  title={Stochastic exit from mitosis in budding yeast: model predictions and experimental observations},
  author={Ball, David A and Ahn, Tae-Hyuk and Wang, Pengyuan and Chen, Katherine C and Cao, Yang and Tyson, John J and Peccoud, Jean and Baumann, William T},
  journal={Cell Cycle},
  volume={10},
  number={6},
  pages={999--1009},
  year={2011},
  publisher={Taylor \& Francis}
}

@inproceedings{wang2016hybrid,
  title={A hybrid stochastic model of the budding yeast cell cycle control mechanism},
  author={Wang, Shuo and Ahmadian, Mansooreh and Chen, Minghan and Tyson, John and Cao, Young},
  booktitle={Proceedings of the 7th ACM International Conference on Bioinformatics, Computational Biology, and Health Informatics},
  pages={261--270},
  year={2016},
  organization={ACM}
}

@article{ahmadian2019stochastic,
  title={A stochastic model of size control in the budding yeast cell cycle},
  author={Ahmadian, Mansooreh and Tyson, John J and Cao, Yang},
  journal={BMC bioinformatics},
  volume={20},
  number={12},
  pages={322},
  year={2019},
  publisher={BioMed Central}
}

@inproceedings{ahmadian2017hybrid,
  title={Hybrid ODE/SSA model of the budding yeast cell cycle control mechanism with mutant case study},
  author={Ahmadian, Mansooreh and Wang, Shuo and Tyson, John and Cao, Young},
  booktitle={Proceedings of the 8th ACM International Conference on Bioinformatics, Computational Biology, and Health Informatics},
  pages={464--473},
  year={2017},
  organization={ACM}
}
